# Supplementary material for: [N′-(3-Meth­oxy-2-oxidobenzyl­idene-κO 2)benzohydrazidato-κ2 N′,O]tris­(pyridine-κN)cobalt(III) perchlorate
Source: Acta Crystallogr Sect E Struct Rep Online. 2011 Feb 12;67(Pt 3):m329. doi: 10.1107/S1600536811004715 (PMC3051920; doi:10.1107/S1600536811004715)
Supplement: Supplementary file 1 [file e-67-0m329-sup1.cif]

##############################################################################
###                                                                        ###
###        Electronic paper (Acta Crystallographica Section E)             ###
###                                                                        ###
##############################################################################
#                                                                            #
# This CIF contains the data in a paper accepted for publication in Acta     #
# Crystallographica Section E. It conforms to the requirements of Notes      #
# for Authors for Section E, and has been peer reviewed under the auspices   #
# of the IUCr Commission on Journals.                                        #
#                                                                            #
# Full details of the Crystallographic Information File format               #
# are given in the paper "The Crystallographic Information File (CIF):       #
# a New Standard Archive File for Crystallography" by S. R. Hall, F. H.      #
# Allen and I. D. Brown [Acta Cryst. (1991), A47, 655-685].                  #
#                                                                            #
# The current version of the core CIF dictionary is obtainable from          #
# ftp://ftp.iucr.org/pub/cif_core.dic. The current version number is 2.4.    #
#                                                                            #
# Software is freely available for graphical display of the structure(s) in  #
# this CIF.  For information consult the CIF home page http://www.iucr.org/  #
# cif/home.html                                                              #
#                                                                            #
# This file may be used for bona fide research purposes within the           #
# scientific community so long as proper attribution is given to the journal # 
# article from which it was obtained.                                        #
#                                                                            #
##############################################################################
                                             
data_I
_audit_creation_method     SHELXL-97
_chemical_name_systematic
;
[<i>N</i>'-(3-Methoxy-2-oxidobenzylidene-\k<i>O</i>^2^)benzohydrazidato-
\k^2^<i>N</i>',<i>O</i>]tris(pyridine-\k<i>N</i>)cobalt(III) perchlorate
;
_chemical_name_common     ?
_chemical_formula_moiety     'C30 H27 Co N5 O3 +, Cl O4 -'
_chemical_formula_sum     'C30 H27 Cl Co N5 O7'
_chemical_formula_iupac     '[Co (C15 H12 N2 O3) (C5 H5 N)3] Cl O4'
_chemical_formula_weight     663.95
_chemical_melting_point     ?
_symmetry_cell_setting     monoclinic
_symmetry_space_group_name_H-M     'C c'
_symmetry_space_group_name_Hall     ' C -2yc'
loop_
    _symmetry_equiv_pos_as_xyz
    'x, y, z'
    'x, -y, z+1/2'
    'x+1/2, y+1/2, z'
    'x+1/2, -y+1/2, z+1/2'
_cell_length_a     10.7591(5)
_cell_length_b     13.2318(6)
_cell_length_c     21.0558(10)
_cell_angle_alpha     90.00
_cell_angle_beta     94.6100(10)
_cell_angle_gamma     90.00
_cell_volume     2987.9(2)
_cell_formula_units_Z     4
_cell_measurement_reflns_used     4029
_cell_measurement_theta_min     4.890
_cell_measurement_theta_max     50.067
_cell_measurement_temperature     185(2)
_exptl_crystal_description     block
_exptl_crystal_colour     brown
_exptl_crystal_size_max     0.20
_exptl_crystal_size_mid     0.18
_exptl_crystal_size_min     0.12
_exptl_crystal_density_diffrn     1.476
_exptl_crystal_density_meas     ?
_exptl_crystal_density_method     'not measured'
_exptl_crystal_F_000     1368
_exptl_absorpt_coefficient_mu     0.720
_exptl_absorpt_correction_type     multi-scan
_exptl_absorpt_process_details     '(SADABS; Bruker, 2004)'
_exptl_absorpt_correction_T_min     0.8694
_exptl_absorpt_correction_T_max     0.9186
_exptl_special_details
;
;
_diffrn_ambient_temperature     185(2)
_diffrn_radiation_type     MoK\a
_diffrn_radiation_wavelength     0.71073
_diffrn_radiation_source     'fine-focus sealed tube'
_diffrn_radiation_monochromator     graphite
_diffrn_measurement_device_type     'Bruker APEXII CCD area-detector'
_diffrn_measurement_method     '\f and \w'
_diffrn_detector_area_resol_mean     ?
_diffrn_reflns_number     7543
_diffrn_reflns_av_R_equivalents     0.0265
_diffrn_reflns_av_sigmaI/netI     0.0627
_diffrn_reflns_theta_min     1.94
_diffrn_reflns_theta_max     25.09
_diffrn_reflns_theta_full     25.09
_diffrn_measured_fraction_theta_max     0.998
_diffrn_measured_fraction_theta_full     0.998
_diffrn_reflns_limit_h_min     -12
_diffrn_reflns_limit_h_max     12
_diffrn_reflns_limit_k_min     -15
_diffrn_reflns_limit_k_max     10
_diffrn_reflns_limit_l_min     -24
_diffrn_reflns_limit_l_max     25
_diffrn_standards_number     ?
_diffrn_standards_interval_count     ?
_diffrn_standards_interval_time     ?
_diffrn_standards_decay_%     ?
_refine_special_details
;
Refinement of <i>F</i>^2^ against ALL reflections. The weighted <i>R</i>-factor
<i>wR</i> and goodness of fit <i>S</i> are based on <i>F</i>^2^, conventional
<i>R</i>-factors <i>R</i> are based on <i>F</i>, with <i>F</i> set to zero for
negative <i>F</i>^2^. The threshold expression of <i>F</i>^2^ >
\s(<i>F</i>^2^) is used only for calculating <i>R</i>-factors(gt) <i>etc</i>.
and is not relevant to the choice of reflections for refinement.
<i>R</i>-factors based on <i>F</i>^2^ are statistically about twice as large
as those based on <i>F</i>, and <i>R</i>- factors based on ALL data will be
even larger.
;
_reflns_number_total     4991
_reflns_number_gt     4431
_reflns_threshold_expression     I>2\s(I)
_refine_ls_structure_factor_coef     Fsqd
_refine_ls_matrix_type     full
_refine_ls_R_factor_all     0.0428
_refine_ls_R_factor_gt     0.0363
_refine_ls_wR_factor_gt     0.0687
_refine_ls_wR_factor_ref     0.0719
_refine_ls_goodness_of_fit_ref     1.000
_refine_ls_restrained_S_all     1.000
_refine_ls_number_reflns     4991
_refine_ls_number_parameters     398
_refine_ls_number_restraints     2
_refine_ls_hydrogen_treatment     constr
_refine_ls_weighting_scheme     calc
_refine_ls_weighting_details
         'calc w=1/[\s^2^(Fo^2^)+(0.0182P)^2^+0.0000P] where P=(Fo^2^+2Fc^2^)/3'
_atom_sites_solution_hydrogens     geom
_atom_sites_solution_primary     direct
_atom_sites_solution_secondary     difmap
_refine_ls_shift/su_max     0.001
_refine_ls_shift/su_mean     0.000
_refine_diff_density_max     0.347
_refine_diff_density_min     -0.291
_refine_ls_extinction_method     none
_refine_ls_extinction_coef     ?
_refine_ls_abs_structure_details     'Flack (1983), 2332 Friedel pairs'
_refine_ls_abs_structure_Flack     0.011(12)
loop_
    _atom_type_symbol
    _atom_type_description
    _atom_type_scat_dispersion_real
    _atom_type_scat_dispersion_imag
    _atom_type_scat_source
    'C' 'C' 0.0033 0.0016
                         'International Tables Vol C Tables 4.2.6.8 and 6.1.1.4'
    'H' 'H' 0.0000 0.0000
                         'International Tables Vol C Tables 4.2.6.8 and 6.1.1.4'
    'N' 'N' 0.0061 0.0033
                         'International Tables Vol C Tables 4.2.6.8 and 6.1.1.4'
    'O' 'O' 0.0106 0.0060
                         'International Tables Vol C Tables 4.2.6.8 and 6.1.1.4'
    'Cl' 'Cl' 0.1484 0.1585
                         'International Tables Vol C Tables 4.2.6.8 and 6.1.1.4'
    'Co' 'Co' 0.3494 0.9721
                         'International Tables Vol C Tables 4.2.6.8 and 6.1.1.4'
_computing_data_collection     'APEX2 (Bruker, 2004)'
_computing_cell_refinement     'SAINT (Bruker, 2004)'
_computing_data_reduction     'SAINT (Bruker, 2004)'
_computing_structure_solution     'SHELXS97 (Sheldrick, 2008)'
_computing_structure_refinement     'SHELXL97 (Sheldrick, 2008)'
_computing_molecular_graphics     'DIAMOND  (Brandenburg, 1999)'
_computing_publication_material
;
SHELXL97 (Sheldrick, 2008) and publCIF (Westrip, 2010)
;
loop_
    _atom_site_type_symbol
    _atom_site_label
    _atom_site_fract_x
    _atom_site_fract_y
    _atom_site_fract_z
    _atom_site_U_iso_or_equiv
    _atom_site_adp_type
    _atom_site_calc_flag
    _atom_site_refinement_flags
    _atom_site_occupancy
    _atom_site_disorder_assembly
    _atom_site_disorder_group
    Cl Cl1 0.16794(8) 0.46289(8) 0.39641(4) 0.0359(2) Uani d . 1 . .
    Co Co1 0.43297(3) 0.52399(3) 0.15848(2) 0.02070(11) Uani d . 1 . .
    C C1 -0.0228(3) 0.4207(3) 0.15340(18) 0.0328(9) Uani d . 1 . .
    H H1A 0.0004 0.3967 0.1952 0.039 Uiso calc R 1 . .
    C C2 -0.1460(3) 0.4165(3) 0.12945(19) 0.0374(10) Uani d . 1 . .
    H H2 -0.2070 0.3888 0.1546 0.045 Uiso calc R 1 . .
    C C3 -0.1808(3) 0.4523(3) 0.06960(19) 0.0366(9) Uani d . 1 . .
    H H3 -0.2658 0.4495 0.0535 0.044 Uiso calc R 1 . .
    C C4 -0.0923(3) 0.4925(3) 0.03236(16) 0.0299(8) Uani d . 1 . .
    H H4 -0.1162 0.5174 -0.0091 0.036 Uiso calc R 1 . .
    C C5 0.0310(3) 0.4960(2) 0.05629(16) 0.0243(8) Uani d . 1 . .
    H H5 0.0917 0.5238 0.0309 0.029 Uiso calc R 1 . .
    C C6 0.0675(3) 0.4598(2) 0.11655(15) 0.0203(7) Uani d . 1 . .
    C C7 0.1985(3) 0.4645(2) 0.14193(15) 0.0211(7) Uani d . 1 . .
    C C8 0.4045(3) 0.3970(3) 0.26468(16) 0.0257(8) Uani d . 1 . .
    H H8 0.3563 0.3500 0.2863 0.031 Uiso calc R 1 . .
    C C9 0.5224(3) 0.4264(3) 0.29441(16) 0.0272(8) Uani d . 1 . .
    C C10 0.6075(3) 0.4826(2) 0.26093(16) 0.0244(7) Uani d . 1 . .
    C C11 0.7181(3) 0.5184(3) 0.29505(18) 0.0309(8) Uani d . 1 . .
    C C12 0.7422(4) 0.4979(3) 0.35821(19) 0.0405(10) Uani d . 1 . .
    H H12 0.8168 0.5219 0.3804 0.049 Uiso calc R 1 . .
    C C13 0.6570(4) 0.4416(3) 0.3905(2) 0.0439(11) Uani d . 1 . .
    H H13 0.6743 0.4275 0.4346 0.053 Uiso calc R 1 . .
    C C14 0.5498(3) 0.4068(3) 0.35949(17) 0.0360(9) Uani d . 1 . .
    H H14 0.4928 0.3688 0.3821 0.043 Uiso calc R 1 . .
    C C15 0.9083(4) 0.6080(4) 0.2875(2) 0.0614(14) Uani d . 1 . .
    H H15A 0.8939 0.6510 0.3241 0.074 Uiso calc R 1 . .
    H H15B 0.9524 0.6467 0.2566 0.074 Uiso calc R 1 . .
    H H15C 0.9587 0.5494 0.3020 0.074 Uiso calc R 1 . .
    C C16 0.5344(3) 0.3336(3) 0.11885(17) 0.0279(8) Uani d . 1 . .
    H H16 0.5618 0.3288 0.1628 0.033 Uiso calc R 1 . .
    C C17 0.5655(3) 0.2574(3) 0.07847(18) 0.0323(9) Uani d . 1 . .
    H H17 0.6123 0.2008 0.0946 0.039 Uiso calc R 1 . .
    C C18 0.5280(4) 0.2640(3) 0.01462(19) 0.0400(10) Uani d . 1 . .
    H H18 0.5497 0.2130 -0.0142 0.048 Uiso calc R 1 . .
    C C19 0.4576(3) 0.3469(3) -0.00668(17) 0.0356(9) Uani d . 1 . .
    H H19 0.4300 0.3539 -0.0505 0.043 Uiso calc R 1 . .
    C C20 0.4281(3) 0.4198(3) 0.03744(16) 0.0290(9) Uani d . 1 . .
    H H20 0.3780 0.4757 0.0231 0.035 Uiso calc R 1 . .
    C C21 0.4288(3) 0.6714(3) 0.05572(16) 0.0272(8) Uani d . 1 . .
    H H21 0.3416 0.6592 0.0539 0.033 Uiso calc R 1 . .
    C C22 0.4729(4) 0.7378(3) 0.01264(17) 0.0346(9) Uani d . 1 . .
    H H22 0.4175 0.7704 -0.0182 0.042 Uiso calc R 1 . .
    C C23 0.6008(4) 0.7560(3) 0.01530(18) 0.0342(9) Uani d . 1 . .
    H H23 0.6348 0.8008 -0.0140 0.041 Uiso calc R 1 . .
    C C24 0.6760(4) 0.7082(3) 0.06089(18) 0.0346(9) Uani d . 1 . .
    H H24 0.7633 0.7204 0.0640 0.041 Uiso calc R 1 . .
    C C25 0.6260(3) 0.6423(3) 0.10249(17) 0.0280(8) Uani d . 1 . .
    H H25 0.6799 0.6091 0.1338 0.034 Uiso calc R 1 . .
    C C26 0.2924(3) 0.6392(3) 0.24550(17) 0.0311(9) Uani d . 1 . .
    H H26 0.2249 0.5971 0.2303 0.037 Uiso calc R 1 . .
    C C27 0.2755(4) 0.7074(3) 0.29368(19) 0.0407(10) Uani d . 1 . .
    H H27 0.1967 0.7133 0.3106 0.049 Uiso calc R 1 . .
    C C28 0.3734(4) 0.7665(3) 0.31680(18) 0.0434(11) Uani d . 1 . .
    H H28 0.3639 0.8119 0.3510 0.052 Uiso calc R 1 . .
    C C29 0.4846(4) 0.7596(3) 0.29042(17) 0.0379(9) Uani d . 1 . .
    H H29 0.5528 0.8012 0.3053 0.045 Uiso calc R 1 . .
    C C30 0.4966(3) 0.6918(2) 0.24201(16) 0.0293(8) Uani d . 1 . .
    H H30 0.5742 0.6876 0.2236 0.035 Uiso calc R 1 . .
    N N1 0.2366(2) 0.4037(2) 0.18851(12) 0.0218(6) Uani d . 1 . .
    N N2 0.3587(2) 0.4305(2) 0.20981(13) 0.0221(7) Uani d . 1 . .
    N N3 0.4673(2) 0.4141(2) 0.09866(13) 0.0236(7) Uani d . 1 . .
    N N4 0.5022(2) 0.6234(2) 0.09999(13) 0.0226(7) Uani d . 1 . .
    N N5 0.4026(2) 0.6309(2) 0.21957(12) 0.0231(7) Uani d . 1 . .
    O O1 0.2693(2) 0.53324(17) 0.11795(11) 0.0231(6) Uani d . 1 . .
    O O2 0.5914(2) 0.50462(18) 0.19950(11) 0.0249(6) Uani d . 1 . .
    O O3 0.7924(2) 0.5744(2) 0.25842(12) 0.0397(7) Uani d . 1 . .
    O O4 0.0449(2) 0.4311(2) 0.40770(12) 0.0444(7) Uani d . 1 . .
    O O5 0.1830(3) 0.4614(2) 0.33036(12) 0.0529(8) Uani d . 1 . .
    O O6 0.1873(4) 0.5628(3) 0.41864(19) 0.1058(16) Uani d . 1 . .
    O O7 0.2518(3) 0.3989(4) 0.4303(2) 0.1226(19) Uani d . 1 . .
loop_
    _atom_site_aniso_label
    _atom_site_aniso_U_11
    _atom_site_aniso_U_22
    _atom_site_aniso_U_33
    _atom_site_aniso_U_12
    _atom_site_aniso_U_13
    _atom_site_aniso_U_23
    Cl1 0.0324(5) 0.0473(6) 0.0278(5) -0.0055(5) 0.0017(4) -0.0020(4)
    Co1 0.0196(2) 0.0223(2) 0.0201(2) 0.0008(2) 0.00069(16) 0.0003(2)
    C1 0.031(2) 0.039(2) 0.029(2) 0.0017(17) 0.0005(17) 0.0075(18)
    C2 0.0226(19) 0.048(2) 0.042(2) -0.0104(19) 0.0074(18) 0.001(2)
    C3 0.0205(18) 0.036(2) 0.053(3) -0.0018(17) -0.0017(18) -0.0009(19)
    C4 0.0265(19) 0.035(2) 0.027(2) 0.0033(17) -0.0041(16) 0.0033(16)
    C5 0.0213(18) 0.0247(19) 0.0279(19) -0.0019(15) 0.0080(15) 0.0005(15)
    C6 0.0212(16) 0.0208(18) 0.0190(17) 0.0007(14) 0.0019(13) -0.0030(14)
    C7 0.0209(17) 0.0215(18) 0.0212(18) -0.0024(14) 0.0044(14) -0.0049(15)
    C8 0.0300(19) 0.025(2) 0.023(2) 0.0059(16) 0.0062(16) 0.0068(16)
    C9 0.0233(18) 0.030(2) 0.028(2) 0.0036(16) -0.0002(15) 0.0020(16)
    C10 0.0230(18) 0.0251(18) 0.0240(19) 0.0065(16) -0.0047(14) 0.0001(16)
    C11 0.0258(19) 0.030(2) 0.036(2) 0.0004(16) -0.0044(16) 0.0023(17)
    C12 0.036(2) 0.049(3) 0.034(2) 0.0016(19) -0.0123(17) 0.0012(19)
    C13 0.040(2) 0.062(3) 0.028(2) -0.001(2) -0.0042(18) 0.003(2)
    C14 0.033(2) 0.044(2) 0.030(2) 0.0042(18) -0.0036(17) 0.0096(18)
    C15 0.042(3) 0.070(3) 0.068(3) -0.025(2) -0.017(2) 0.019(3)
    C16 0.0209(17) 0.029(2) 0.034(2) 0.0002(16) 0.0039(15) 0.0010(16)
    C17 0.028(2) 0.024(2) 0.045(2) 0.0037(16) 0.0055(18) -0.0034(17)
    C18 0.041(2) 0.032(2) 0.048(3) 0.0020(19) 0.015(2) -0.0157(19)
    C19 0.043(2) 0.039(2) 0.025(2) -0.0064(19) 0.0038(17) -0.0085(17)
    C20 0.034(2) 0.0222(19) 0.030(2) -0.0026(17) 0.0018(17) -0.0033(16)
    C21 0.0302(19) 0.024(2) 0.027(2) -0.0002(16) 0.0018(16) 0.0007(16)
    C22 0.044(2) 0.035(2) 0.024(2) 0.0009(19) -0.0030(18) 0.0046(17)
    C23 0.046(2) 0.027(2) 0.031(2) -0.006(2) 0.0118(19) 0.0030(18)
    C24 0.032(2) 0.033(2) 0.039(2) -0.0063(18) 0.0079(17) -0.0001(18)
    C25 0.0244(19) 0.030(2) 0.030(2) -0.0004(16) 0.0044(16) 0.0021(16)
    C26 0.035(2) 0.030(2) 0.029(2) 0.0049(17) 0.0048(17) -0.0030(16)
    C27 0.051(3) 0.032(2) 0.041(2) 0.005(2) 0.021(2) -0.0032(19)
    C28 0.071(3) 0.033(3) 0.027(2) 0.000(2) 0.009(2) -0.0062(18)
    C29 0.049(2) 0.030(2) 0.033(2) -0.0051(19) -0.0034(19) -0.0027(17)
    C30 0.034(2) 0.0231(19) 0.030(2) -0.0036(17) 0.0001(16) -0.0008(16)
    N1 0.0174(14) 0.0254(16) 0.0220(15) -0.0027(12) -0.0023(11) 0.0008(12)
    N2 0.0221(15) 0.0241(17) 0.0204(16) 0.0015(13) 0.0032(12) -0.0018(13)
    N3 0.0206(15) 0.0267(17) 0.0237(17) 0.0005(13) 0.0039(13) 0.0009(13)
    N4 0.0235(15) 0.0204(16) 0.0240(16) -0.0005(13) 0.0023(13) -0.0032(12)
    N5 0.0279(16) 0.0214(16) 0.0201(16) 0.0015(14) 0.0022(13) 0.0005(13)
    O1 0.0204(13) 0.0250(14) 0.0240(14) -0.0020(10) 0.0016(11) 0.0028(11)
    O2 0.0183(12) 0.0336(15) 0.0223(14) -0.0002(10) -0.0011(11) 0.0032(11)
    O3 0.0259(13) 0.0492(18) 0.0421(16) -0.0111(13) -0.0093(12) 0.0085(14)
    O4 0.0353(15) 0.0655(19) 0.0331(15) -0.0087(14) 0.0075(12) -0.0004(13)
    O5 0.0571(18) 0.073(2) 0.0310(16) -0.0146(16) 0.0199(14) -0.0125(14)
    O6 0.170(4) 0.074(3) 0.082(3) -0.071(3) 0.058(3) -0.050(2)
    O7 0.052(2) 0.178(5) 0.137(4) 0.029(3) 0.003(2) 0.094(4)
_geom_special_details
;
 All esds (except the esd in the dihedral angle between two l.s. planes)
 are estimated using the full covariance matrix.  The cell esds are taken
 into account individually in the estimation of esds in distances, angles
 and torsion angles; correlations between esds in cell parameters are only
 used when they are defined by crystal symmetry.  An approximate (isotropic)
 treatment of cell esds is used for estimating esds involving l.s. planes.
;
loop_
    _geom_bond_atom_site_label_1
    _geom_bond_atom_site_label_2
    _geom_bond_site_symmetry_2
    _geom_bond_distance
    _geom_bond_publ_flag
    Cl1 O7 . 1.392(4) ?
    Cl1 O5 . 1.413(3) ?
    Cl1 O6 . 1.412(4) ?
    Cl1 O4 . 1.427(2) ?
    Co1 O2 . 1.866(2) y
    Co1 N2 . 1.864(3) y
    Co1 O1 . 1.898(2) y
    Co1 N5 . 1.957(3) y
    Co1 N3 . 1.977(3) y
    Co1 N4 . 1.987(3) y
    C1 C2 . 1.381(5) ?
    C1 C6 . 1.391(4) ?
    C1 H1A . 0.9500 ?
    C2 C3 . 1.370(5) ?
    C2 H2 . 0.9500 ?
    C3 C4 . 1.388(5) ?
    C3 H3 . 0.9500 ?
    C4 C5 . 1.381(5) ?
    C4 H4 . 0.9500 ?
    C5 C6 . 1.384(5) ?
    C5 H5 . 0.9500 ?
    C6 C7 . 1.468(4) ?
    C7 O1 . 1.314(4) ?
    C7 N1 . 1.309(4) ?
    C8 N2 . 1.297(4) ?
    C8 C9 . 1.423(5) ?
    C8 H8 . 0.9500 ?
    C9 C14 . 1.402(5) ?
    C9 C10 . 1.411(4) ?
    C10 O2 . 1.324(4) ?
    C10 C11 . 1.422(4) ?
    C11 O3 . 1.372(4) ?
    C11 C12 . 1.361(5) ?
    C12 C13 . 1.400(5) ?
    C12 H12 . 0.9500 ?
    C13 C14 . 1.360(5) ?
    C13 H13 . 0.9500 ?
    C14 H14 . 0.9500 ?
    C15 O3 . 1.416(4) ?
    C15 H15A . 0.9800 ?
    C15 H15B . 0.9800 ?
    C15 H15C . 0.9800 ?
    C16 N3 . 1.338(4) ?
    C16 C17 . 1.377(5) ?
    C16 H16 . 0.9500 ?
    C17 C18 . 1.375(5) ?
    C17 H17 . 0.9500 ?
    C18 C19 . 1.387(5) ?
    C18 H18 . 0.9500 ?
    C19 C20 . 1.393(5) ?
    C19 H19 . 0.9500 ?
    C20 N3 . 1.326(4) ?
    C20 H20 . 0.9500 ?
    C21 N4 . 1.334(4) ?
    C21 C22 . 1.374(5) ?
    C21 H21 . 0.9500 ?
    C22 C23 . 1.394(5) ?
    C22 H22 . 0.9500 ?
    C23 C24 . 1.361(5) ?
    C23 H23 . 0.9500 ?
    C24 C25 . 1.376(5) ?
    C24 H24 . 0.9500 ?
    C25 N4 . 1.352(4) ?
    C25 H25 . 0.9500 ?
    C26 N5 . 1.349(4) ?
    C26 C27 . 1.381(5) ?
    C26 H26 . 0.9500 ?
    C27 C28 . 1.369(5) ?
    C27 H27 . 0.9500 ?
    C28 C29 . 1.362(5) ?
    C28 H28 . 0.9500 ?
    C29 C30 . 1.372(5) ?
    C29 H29 . 0.9500 ?
    C30 N5 . 1.349(4) ?
    C30 H30 . 0.9500 ?
    N1 N2 . 1.399(3) ?
loop_
    _geom_angle_atom_site_label_1
    _geom_angle_atom_site_label_2
    _geom_angle_atom_site_label_3
    _geom_angle_site_symmetry_1
    _geom_angle_site_symmetry_3
    _geom_angle
    _geom_angle_publ_flag
    O7 Cl1 O5 . . 112.1(2) ?
    O7 Cl1 O6 . . 109.1(3) ?
    O5 Cl1 O6 . . 108.3(2) ?
    O7 Cl1 O4 . . 107.9(2) ?
    O5 Cl1 O4 . . 109.92(16) ?
    O6 Cl1 O4 . . 109.6(2) ?
    O2 Co1 N2 . . 93.38(11) ?
    O2 Co1 O1 . . 175.67(11) ?
    N2 Co1 O1 . . 82.99(11) ?
    O2 Co1 N5 . . 89.42(11) ?
    N2 Co1 N5 . . 89.80(12) ?
    O1 Co1 N5 . . 92.92(11) ?
    O2 Co1 N3 . . 89.06(11) ?
    N2 Co1 N3 . . 89.56(11) ?
    O1 Co1 N3 . . 88.55(10) ?
    N5 Co1 N3 . . 178.31(13) ?
    O2 Co1 N4 . . 90.21(11) ?
    N2 Co1 N4 . . 176.30(13) ?
    O1 Co1 N4 . . 93.39(11) ?
    N5 Co1 N4 . . 91.12(10) ?
    N3 Co1 N4 . . 89.61(12) ?
    C2 C1 C6 . . 120.3(3) ?
    C2 C1 H1A . . 119.9 ?
    C6 C1 H1A . . 119.9 ?
    C3 C2 C1 . . 120.4(3) ?
    C3 C2 H2 . . 119.8 ?
    C1 C2 H2 . . 119.8 ?
    C2 C3 C4 . . 120.2(3) ?
    C2 C3 H3 . . 119.9 ?
    C4 C3 H3 . . 119.9 ?
    C5 C4 C3 . . 119.3(3) ?
    C5 C4 H4 . . 120.3 ?
    C3 C4 H4 . . 120.3 ?
    C4 C5 C6 . . 121.1(3) ?
    C4 C5 H5 . . 119.4 ?
    C6 C5 H5 . . 119.4 ?
    C5 C6 C1 . . 118.7(3) ?
    C5 C6 C7 . . 120.9(3) ?
    C1 C6 C7 . . 120.4(3) ?
    O1 C7 N1 . . 123.9(3) ?
    O1 C7 C6 . . 117.3(3) ?
    N1 C7 C6 . . 118.7(3) ?
    N2 C8 C9 . . 124.0(3) ?
    N2 C8 H8 . . 118.0 ?
    C9 C8 H8 . . 118.0 ?
    C14 C9 C10 . . 119.5(3) ?
    C14 C9 C8 . . 119.3(3) ?
    C10 C9 C8 . . 121.0(3) ?
    O2 C10 C9 . . 124.4(3) ?
    O2 C10 C11 . . 117.3(3) ?
    C9 C10 C11 . . 118.3(3) ?
    O3 C11 C12 . . 125.7(3) ?
    O3 C11 C10 . . 113.5(3) ?
    C12 C11 C10 . . 120.9(3) ?
    C11 C12 C13 . . 120.0(4) ?
    C11 C12 H12 . . 120.0 ?
    C13 C12 H12 . . 120.0 ?
    C14 C13 C12 . . 120.7(4) ?
    C14 C13 H13 . . 119.7 ?
    C12 C13 H13 . . 119.7 ?
    C13 C14 C9 . . 120.7(4) ?
    C13 C14 H14 . . 119.7 ?
    C9 C14 H14 . . 119.7 ?
    O3 C15 H15A . . 109.5 ?
    O3 C15 H15B . . 109.5 ?
    H15A C15 H15B . . 109.5 ?
    O3 C15 H15C . . 109.5 ?
    H15A C15 H15C . . 109.5 ?
    H15B C15 H15C . . 109.5 ?
    N3 C16 C17 . . 122.6(3) ?
    N3 C16 H16 . . 118.7 ?
    C17 C16 H16 . . 118.7 ?
    C18 C17 C16 . . 119.4(4) ?
    C18 C17 H17 . . 120.3 ?
    C16 C17 H17 . . 120.3 ?
    C17 C18 C19 . . 118.4(3) ?
    C17 C18 H18 . . 120.8 ?
    C19 C18 H18 . . 120.8 ?
    C18 C19 C20 . . 118.7(3) ?
    C18 C19 H19 . . 120.7 ?
    C20 C19 H19 . . 120.7 ?
    N3 C20 C19 . . 122.5(3) ?
    N3 C20 H20 . . 118.7 ?
    C19 C20 H20 . . 118.7 ?
    N4 C21 C22 . . 123.3(3) ?
    N4 C21 H21 . . 118.3 ?
    C22 C21 H21 . . 118.3 ?
    C21 C22 C23 . . 118.5(4) ?
    C21 C22 H22 . . 120.8 ?
    C23 C22 H22 . . 120.8 ?
    C24 C23 C22 . . 118.5(4) ?
    C24 C23 H23 . . 120.8 ?
    C22 C23 H23 . . 120.8 ?
    C23 C24 C25 . . 120.2(3) ?
    C23 C24 H24 . . 119.9 ?
    C25 C24 H24 . . 119.9 ?
    N4 C25 C24 . . 121.8(3) ?
    N4 C25 H25 . . 119.1 ?
    C24 C25 H25 . . 119.1 ?
    N5 C26 C27 . . 121.4(4) ?
    N5 C26 H26 . . 119.3 ?
    C27 C26 H26 . . 119.3 ?
    C28 C27 C26 . . 119.5(4) ?
    C28 C27 H27 . . 120.3 ?
    C26 C27 H27 . . 120.3 ?
    C29 C28 C27 . . 119.5(4) ?
    C29 C28 H28 . . 120.2 ?
    C27 C28 H28 . . 120.2 ?
    C28 C29 C30 . . 119.0(4) ?
    C28 C29 H29 . . 120.5 ?
    C30 C29 H29 . . 120.5 ?
    N5 C30 C29 . . 122.6(3) ?
    N5 C30 H30 . . 118.7 ?
    C29 C30 H30 . . 118.7 ?
    C7 N1 N2 . . 108.2(3) ?
    C8 N2 N1 . . 118.6(3) ?
    C8 N2 Co1 . . 126.4(3) ?
    N1 N2 Co1 . . 114.7(2) ?
    C20 N3 C16 . . 118.4(3) ?
    C20 N3 Co1 . . 121.1(2) ?
    C16 N3 Co1 . . 120.5(2) ?
    C21 N4 C25 . . 117.7(3) ?
    C21 N4 Co1 . . 121.2(2) ?
    C25 N4 Co1 . . 121.0(2) ?
    C30 N5 C26 . . 118.0(3) ?
    C30 N5 Co1 . . 120.1(2) ?
    C26 N5 Co1 . . 121.5(2) ?
    C7 O1 Co1 . . 109.2(2) ?
    C10 O2 Co1 . . 121.7(2) ?
    C11 O3 C15 . . 117.3(3) ?
data_global
_journal_date_recd_electronic     2011-01-21
_journal_date_accepted     2011-02-08
_journal_name_full     'Acta Crystallographica, Section E'
_journal_year     2011
_journal_volume     67
_journal_issue      3
_journal_page_first     m329
_journal_page_last     m329
_journal_paper_category     QM
_journal_coeditor_code     MW2001
_publ_contact_author
;
Yun-Hui Li
School of Chemistry and Environmental Engineering,
Changchun University of Science and Technology,
Changchun, 130022, China
;
_publ_contact_author_email     liyh@cust.edu.cn
_publ_contact_author_fax     86-431-84727678
_publ_contact_author_phone     86-431-84727678
_publ_section_title
;\
[<i>N</i>'-(3-Methoxy-2-oxidobenzylidene-\k<i>O</i>^2^)benzohydrazidato-\
\k^2^<i>N</i>',<i>O</i>]tris(pyridine-\k<i>N</i>)cobalt(III) perchlorate
;
loop_
    _publ_author_name
    _publ_author_footnote
    _publ_author_address
    'Gui-Miao Yu' .
;
School of Chemistry and Environmental Engineering,
Changchun University of Science and Technology,
Changchun 130022, People's Republic of China
;
    'Xiu-Yun Yang' .
;
School of Chemistry and Environmental Engineering,
Changchun University of Science and Technology,
Changchun 130022, People's Republic of China
;
    'Yuan Wang' .
;
School of Chemistry and Environmental Engineering,
Changchun University of Science and Technology,
Changchun 130022, People's Republic of China
;
    'Ya-Juan Xiao' .
;
School of Chemistry and Environmental Engineering,
Changchun University of Science and Technology,
Changchun 130022, People's Republic of China
;
    'Yun-Hui Li' .
;
School of Chemistry and Environmental Engineering,
Changchun University of Science and Technology,
Changchun 130022, People's Republic of China
;
