# Supplementary material for: [N′-(3-Meth­oxy-2-oxidobenzyl­idene-κO 2)benzohydrazidato-κ2 N′,O]tris­(pyridine-κN)cobalt(III) perchlorate
Source: Acta Crystallogr Sect E Struct Rep Online. 2011 Feb 12;67(Pt 3):m329. doi: 10.1107/S1600536811004715 (PMC3051920; doi:10.1107/S1600536811004715)
Supplement: Supplementary file 2 [file e-67-0m329-Isup2.hkl]

# 
# h,k,l, Fc-squared, Fo-squared, sigma(Fo-squared) and status flag 
# 
data_I
_shelx_title ' Z in Cc' 
_shelx_refln_list_code          4 
_shelx_F_calc_maximum      353.98 
_exptl_crystal_F_000      1368.00 
_reflns_d_resolution_high  0.8382 
 
loop_ 
 _symmetry_equiv_pos_as_xyz 
 'x, y, z' 
 'x, -y, z+1/2' 
 'x+1/2, y+1/2, z' 
 'x+1/2, -y+1/2, z+1/2' 
 
_cell_length_a    10.7591 
_cell_length_b    13.2318 
_cell_length_c    21.0558 
_cell_angle_alpha  90.000 
_cell_angle_beta   94.610 
_cell_angle_gamma  90.000 
 
_shelx_F_squared_multiplier     1.000 
 
loop_ 
 _refln_index_h 
 _refln_index_k 
 _refln_index_l 
 _refln_F_squared_calc 
 _refln_F_squared_meas 
 _refln_F_squared_sigma 
 _refln_observed_status 
   2   0 -24      561.02      694.34    129.39 o 
   4   0 -24      710.93      859.60    149.89 o 
  -1   1 -24       42.90       35.87     51.24 o 
   3   1 -24        8.27      -14.09     39.86 o 
  -2   2 -24     1305.30     1510.38    176.79 o 
   2   2 -24      557.56      768.64    143.48 o 
   4   2 -24      100.64      141.93     60.23 o 
  -1   3 -24      119.40      139.64     75.58 o 
   1   3 -24     1503.18     1547.53    190.88 o 
   3   3 -24      265.11      376.63    108.89 o 
   0   4 -24      794.44      837.82    143.48 o 
   2   4 -24     1235.54     1058.16    169.10 o 
  -3   1 -23        9.85        6.41     48.68 o 
   1   1 -23      252.08      212.66     81.99 o 
   3   1 -23      105.06       79.87     47.50 o 
   5   1 -23      183.85       88.37     51.13 o 
  -2   2 -23      215.10      189.60     71.74 o 
   2   2 -23      152.79      233.15     89.67 o 
   4   2 -23      644.89      779.84    101.35 o 
  -3   3 -23       41.24       42.28     58.93 o 
  -1   3 -23      574.18      611.07    115.30 o 
   1   3 -23      241.78      263.90     87.11 o 
   3   3 -23      123.48       66.14     46.45 o 
   5   3 -23      289.11      272.73     69.31 o 
  -2   4 -23        8.18       26.90     58.93 o 
   0   4 -23      935.74     1211.89    161.41 o 
   2   4 -23       98.65       88.39     66.62 o 
   4   4 -23     2591.85     2866.58    163.50 o 
  -1   5 -23     1005.82      705.87    131.95 o 
   1   5 -23      637.83      772.48    135.79 o 
   3   5 -23      954.30     1165.77    169.10 o 
   0   6 -23     1182.99     1582.12    192.16 o 
   2   6 -23        9.03        0.00     67.90 o 
  -4   0 -22     1788.72     1680.76    158.85 o 
   2   0 -22      122.18      170.38     74.30 o 
   4   0 -22      464.73      295.93     94.80 o 
   6   0 -22      387.42      518.83    125.54 o 
  -5   1 -22      888.64      907.39     99.95 o 
  -3   1 -22      165.98      180.63     66.62 o 
   1   1 -22      846.37     1062.01    144.76 o 
   3   1 -22      478.09      450.19     75.83 o 
   5   1 -22      293.11      190.61     67.90 o 
   7   1 -22      398.36      291.67     73.87 o 
  -4   2 -22      946.89     1058.16    151.17 o 
  -2   2 -22      946.66      907.00    126.83 o 
   0   2 -22     2093.21     2158.30    104.71 o 
   2   2 -22      558.28      673.51     85.43 o 
   4   2 -22      536.11      662.07     91.49 o 
   6   2 -22     1546.65     1802.38    152.18 o 
  -3   3 -22      463.70      349.73     88.39 o 
  -1   3 -22      884.62     1015.94    136.43 o 
   1   3 -22      903.53      963.90     97.72 o 
   3   3 -22     1338.34     1428.55    125.96 o 
   5   3 -22     1777.50     1832.92    153.49 o 
  -4   4 -22      495.91      818.60    133.23 o 
  -2   4 -22      811.37      801.11     90.10 o 
   0   4 -22     2128.66     2267.49    190.88 o 
   2   4 -22     1170.93     1294.04    117.59 o 
   4   4 -22      526.00      700.49     94.65 o 
   6   4 -22     1518.68     1752.77    155.26 o 
  -3   5 -22      271.80      157.57     73.02 o 
  -1   5 -22     1391.21     1588.53    188.32 o 
   1   5 -22      747.51      819.88    138.36 o 
   3   5 -22     1341.33     1521.08    163.34 o 
   5   5 -22     1361.31     1182.40    139.64 o 
  -2   6 -22       55.55       58.93     60.21 o 
   0   6 -22      510.54      490.65    115.30 o 
   2   6 -22      369.33      394.57    108.89 o 
   4   6 -22      721.06      869.59     90.04 o 
  -1   7 -22       84.84      139.64     79.43 o 
   1   7 -22       71.02      122.98     79.43 o 
   3   7 -22      221.33      239.56     97.36 o 
  -5   1 -21     1220.75     1004.98    102.06 o 
  -3   1 -21      185.83      192.16     65.33 o 
   1   1 -21      410.17      406.74     64.32 o 
   3   1 -21       35.22       35.00     71.10 o 
   5   1 -21      143.75        5.44     37.11 o 
   7   1 -21      238.19      194.88     78.15 o 
  -4   2 -21      504.78      415.07     93.52 o 
  -2   2 -21     1074.56     1092.75    137.07 o 
   0   2 -21      328.28      369.35     47.04 o 
   2   2 -21       21.38      -14.68     31.67 o 
   4   2 -21      525.27      417.29    138.36 o 
   6   2 -21      926.21      780.30    101.40 o 
  -5   3 -21      389.01      385.60     94.80 o 
  -3   3 -21        8.15       24.34     44.84 o 
  -1   3 -21      413.43      486.15     66.37 o 
   1   3 -21      135.47       80.71     52.52 o 
   3   3 -21     1180.22     1196.53    110.96 o 
   5   3 -21      663.42      702.42     93.67 o 
   7   3 -21      173.07      187.01     64.76 o 
  -4   4 -21      493.12      516.27    106.33 o 
  -2   4 -21     1024.79     1106.84    138.36 o 
   0   4 -21      286.88      142.20     62.77 o 
   2   4 -21      399.19      379.20     94.80 o 
   4   4 -21      570.03      455.70     77.00 o 
   6   4 -21     1886.39     1873.53    152.96 o 
  -3   5 -21      206.01      327.95     89.67 o 
  -1   5 -21     1248.06     1297.72    166.54 o 
   1   5 -21      298.57      263.90     83.27 o 
   3   5 -21      620.06      633.87     85.09 o 
   5   5 -21      795.92     1015.94    110.90 o 
  -4   6 -21      209.15      284.40     85.83 o 
  -2   6 -21     1251.93     1058.16    160.13 o 
   0   6 -21       57.01      166.54     79.43 o 
   2   6 -21      939.15      919.81    147.32 o 
   4   6 -21      726.80      769.64    127.47 o 
  -3   7 -21      509.29      631.57    131.95 o 
  -1   7 -21      852.82      982.58    160.13 o 
   1   7 -21      574.14      821.17    143.48 o 
   3   7 -21      860.17      944.15    155.01 o 
   5   7 -21      448.98      557.57     78.43 o 
   0   8 -21      231.39      124.26     81.99 o 
   2   8 -21      600.10      470.15    117.86 o 
  -6   0 -20     3457.60     3670.26    256.21 o 
  -4   0 -20     1813.21     1803.75    160.13 o 
   0   0 -20     6573.21     6609.04    324.11 o 
   2   0 -20      892.34      853.19    129.39 o 
   4   0 -20      964.14      808.35    133.23 o 
   6   0 -20       60.89       49.96     56.37 o 
   8   0 -20      325.32      184.47     94.80 o 
  -5   1 -20      549.68      658.97     81.80 o 
  -3   1 -20     4612.74     4541.39    267.74 o 
   1   1 -20     2450.86     2468.03    127.27 o 
   3   1 -20     1325.26     1285.10    114.52 o 
   5   1 -20     2027.65     1955.67    208.81 o 
   7   1 -20      203.50      117.41     67.90 o 
  -6   2 -20      925.40     1010.73    102.97 o 
  -4   2 -20      241.27      295.93     76.86 o 
  -2   2 -20     3244.66     3496.04    221.62 o 
   0   2 -20     2417.26     2617.22    180.63 o 
   2   2 -20      277.96      302.66     85.19 o 
   4   2 -20      889.78      877.70     97.91 o 
   6   2 -20     1823.13     1768.86    145.54 o 
   8   2 -20      358.97      460.55    125.54 o 
  -5   3 -20       20.27       -2.56     49.96 o 
  -3   3 -20     1523.73     1656.42    149.89 o 
  -1   3 -20      693.97      620.34     72.01 o 
   1   3 -20      544.08      599.54    103.77 o 
   3   3 -20      475.34      430.11    108.25 o 
   5   3 -20     3988.51     4051.79    192.92 o 
   7   3 -20     1030.25     1158.97    122.95 o 
  -6   4 -20      386.01      511.15    112.73 o 
  -4   4 -20      164.45       61.49     56.37 o 
  -2   4 -20      392.45      472.71     92.24 o 
   0   4 -20     1043.80     1045.35    140.92 o 
   2   4 -20      601.17      543.67     72.01 o 
   4   4 -20     1160.58     1226.82    115.85 o 
   6   4 -20     1560.33     1727.10    145.83 o 
  -5   5 -20      358.19      422.75    101.20 o 
  -3   5 -20      381.10      395.85     92.24 o 
  -1   5 -20      443.93      390.73     94.80 o 
   1   5 -20      883.48      962.08    139.64 o 
   3   5 -20      529.88      446.39    110.81 o 
   5   5 -20     3148.71     3053.93    165.09 o 
   7   5 -20      774.27      633.45     97.78 o 
  -4   6 -20       18.83       37.15     57.65 o 
  -2   6 -20       57.76       76.86     61.49 o 
   0   6 -20      500.18      252.37     83.27 o 
   2   6 -20       79.06        8.97     57.65 o 
   4   6 -20     1210.74     1171.76    114.78 o 
   6   6 -20      847.72      900.56    108.25 o 
  -3   7 -20       42.53       29.46     51.24 o 
  -1   7 -20      893.46      898.03    147.32 o 
   1   7 -20      179.95      289.52     93.52 o 
   3   7 -20       55.16       49.96     67.90 o 
   5   7 -20      562.74      545.48    135.15 o 
  -2   8 -20      177.04      130.67     75.58 o 
   0   8 -20      187.28      139.64     78.15 o 
   2   8 -20       19.87       11.53     65.33 o 
   4   8 -20      150.58      123.56     57.26 o 
  -1   9 -20      447.07      458.62    121.70 o 
   1   9 -20      145.16      237.00     99.92 o 
   3   9 -20      174.03      112.73     83.27 o 
  -7   1 -19        3.55        0.93     34.39 o 
  -5   1 -19      192.47      261.97     55.26 o 
  -3   1 -19      274.34      293.36     73.02 o 
  -1   1 -19      135.77      115.30     48.68 o 
   1   1 -19       46.60       40.50     23.85 o 
   3   1 -19       23.41       73.59     37.39 o 
   5   1 -19     1186.06     1212.83    116.38 o 
   7   1 -19      226.54      265.77     64.14 o 
   9   1 -19      535.26      453.96     83.72 o 
  -6   2 -19      207.49      155.44     51.24 o 
  -4   2 -19      383.50      452.22     92.24 o 
  -2   2 -19      526.53      553.42     92.24 o 
   0   2 -19      825.00     1064.57    126.83 o 
   2   2 -19      268.70      308.30     44.21 o 
   4   2 -19     1030.04      989.13    100.98 o 
   6   2 -19      163.22       82.96     45.05 o 
   8   2 -19      381.33      300.54     70.59 o 
  -7   3 -19      230.66      143.64     51.88 o 
  -5   3 -19      648.90      786.58    124.26 o 
  -3   3 -19     1164.56     1105.56    134.51 o 
  -1   3 -19      662.72      640.53     96.08 o 
   1   3 -19      436.22      451.57     62.19 o 
   3   3 -19     1934.20     1895.64    100.77 o 
   5   3 -19      560.72      623.64     83.61 o 
   7   3 -19       23.45       50.31     43.45 o 
  -6   4 -19       97.38       62.77     60.21 o 
  -4   4 -19       44.76       44.84     49.96 o 
  -2   4 -19      233.19      258.78     70.46 o 
   0   4 -19     1780.81     1696.14    151.17 o 
   2   4 -19      246.18      268.50     53.89 o 
   4   4 -19     2096.31     2097.66    103.86 o 
   6   4 -19       89.78       75.17     59.57 o 
   8   4 -19      226.56      325.32     73.49 o 
  -5   5 -19      292.93      260.06     80.71 o 
  -3   5 -19      279.89      353.58     81.99 o 
  -1   5 -19      474.93      479.90     64.14 o 
   1   5 -19     1099.26     1113.25    147.32 o 
   3   5 -19     2982.36     2836.82    147.15 o 
   5   5 -19      564.28      568.58     66.96 o 
   7   5 -19     1079.22     1210.11    124.01 o 
  -6   6 -19       41.56       39.71     64.05 o 
  -4   6 -19     1216.32     1401.49    165.26 o 
  -2   6 -19      254.65      251.51     60.85 o 
   0   6 -19     1502.88     1461.70    174.23 o 
   2   6 -19       45.52       48.68     55.09 o 
   4   6 -19     3041.85     2948.87    253.65 o 
   6   6 -19      442.44      433.56     62.71 o 
  -5   7 -19      544.93      413.79    102.49 o 
  -3   7 -19      953.22     1157.02    109.97 o 
  -1   7 -19     1530.87     1856.27    202.41 o 
   1   7 -19      356.02      211.38     81.99 o 
   3   7 -19     1622.61     1783.52    136.15 o 
   5   7 -19      869.04      756.62     98.28 o 
  -4   8 -19     1962.89     2098.58    145.59 o 
  -2   8 -19     1622.87     1500.13    192.16 o 
   0   8 -19     1938.14     2308.49    206.25 o 
   2   8 -19      176.90      240.84     92.24 o 
   4   8 -19     2005.02     1881.46    150.24 o 
   6   8 -19      278.67      216.98    109.53 o 
  -3   9 -19      371.58      324.11    103.77 o 
  -1   9 -19     1681.13     1833.21    217.78 o 
   1   9 -19     1195.13     1146.56    175.51 o 
   3   9 -19      976.11     1260.57    187.04 o 
   0  10 -19      976.71     1056.88    174.23 o 
   2  10 -19      447.60      575.20    131.95 o 
  -8   0 -18     2225.02     2509.61    212.66 o 
  -6   0 -18      930.90     1092.75    146.04 o 
  -4   0 -18     3833.84     3843.21    237.00 o 
   0   0 -18     1328.91     1542.41    129.39 o 
   2   0 -18     7677.02     7802.99    370.23 o 
   4   0 -18     8840.06     9073.81    426.60 o 
   6   0 -18     4862.33     4971.83    306.18 o 
   8   0 -18      269.16      207.53     87.11 o 
  -7   1 -18      708.63      763.21     90.25 o 
  -5   1 -18     1482.95     1562.96    110.88 o 
  -3   1 -18     1937.65     1767.88    143.48 o 
   1   1 -18     1163.41     1381.30     76.16 o 
   3   1 -18     3661.89     3642.05    163.95 o 
   5   1 -18     3837.00     3964.73    181.11 o 
   7   1 -18      441.16      471.19     77.26 o 
   9   1 -18      531.44      704.59    101.91 o 
  -8   2 -18     1578.98     1774.08    180.63 o 
  -6   2 -18      792.28      668.95     82.06 o 
  -4   2 -18     1153.30     1256.73    147.32 o 
  -2   2 -18     3267.58     3166.80    197.28 o 
   0   2 -18     2858.62     2809.19    124.43 o 
   2   2 -18     3640.11     3661.27    124.50 o 
   4   2 -18      819.47      845.07     89.86 o 
   6   2 -18     3009.10     3010.64    161.24 o 
   8   2 -18       54.23       12.67     41.21 o 
  -7   3 -18      427.86      371.58    114.66 o 
  -5   3 -18      377.56      474.00     96.08 o 
  -3   3 -18      159.66      198.57     61.49 o 
  -1   3 -18     5745.04     5573.93    284.40 o 
   1   3 -18       47.77       48.05     22.19 o 
   3   3 -18      288.76      320.61     44.87 o 
   5   3 -18     1146.74     1388.79    190.88 o 
   7   3 -18      909.39      904.16    106.79 o 
   9   3 -18      644.51      856.63    110.63 o 
  -6   4 -18      571.92      512.43    105.05 o 
  -4   4 -18      173.61       49.96     48.68 o 
  -2   4 -18      691.85      890.34    114.02 o 
   0   4 -18      252.22      216.25     44.14 o 
   2   4 -18      303.88      278.76     52.33 o 
   4   4 -18     1609.40     1597.66    127.99 o 
   6   4 -18     1334.09     1347.68    123.19 o 
   8   4 -18      331.13      396.78     78.67 o 
  -7   5 -18     1207.86     1516.79    189.60 o 
  -5   5 -18      948.24      878.81    131.95 o 
  -3   5 -18      702.00      857.04    121.70 o 
  -1   5 -18      629.78      620.26     69.87 o 
   1   5 -18      632.08      514.99     98.64 o 
   3   5 -18      123.49       93.10     41.64 o 
   5   5 -18     1392.52     1472.64    101.71 o 
   7   5 -18      108.04      131.69     53.42 o 
  -6   6 -18      450.43      507.30    110.17 o 
  -4   6 -18       15.10      -32.03     42.28 o 
  -2   6 -18     1852.01     2082.93    160.77 o 
   0   6 -18     1374.61     1401.49    170.38 o 
   2   6 -18      371.40      394.65     63.05 o 
   4   6 -18      243.15      191.95     51.54 o 
   6   6 -18      155.40      105.53     39.10 o 
   8   6 -18      195.54      196.42     63.24 o 
  -5   7 -18     1285.53     1282.35    165.26 o 
  -3   7 -18     1351.53     1408.67    192.16 o 
  -1   7 -18     1264.31     1350.25    170.38 o 
   1   7 -18      132.76      147.32     67.90 o 
   3   7 -18      218.01      128.25     48.51 o 
   5   7 -18      360.62      351.20     67.85 o 
   7   7 -18       34.72       18.91     37.92 o 
  -4   8 -18       29.24        8.44     38.30 o 
  -2   8 -18      744.20      744.30    131.95 o 
   0   8 -18      321.69      158.85     74.30 o 
   2   8 -18      161.42      192.16     81.99 o 
   4   8 -18      215.64      228.15     63.97 o 
   6   8 -18       20.78       36.23     45.05 o 
  -3   9 -18      551.47      426.60    114.02 o 
  -1   9 -18       95.52      125.54     78.15 o 
   1   9 -18       23.25       30.75     61.49 o 
   3   9 -18        1.95       48.68     66.62 o 
   5   9 -18      159.89      127.64     59.70 o 
  -2  10 -18      383.82      370.23    111.45 o 
   0  10 -18      695.07      799.39    151.17 o 
   2  10 -18       69.49       93.52     79.43 o 
   4  10 -18       15.78       10.25     70.46 o 
   1  11 -18       11.84        0.00     65.33 o 
  -7   1 -17      153.62      111.69     80.71 o 
  -5   1 -17       11.65        3.72     27.13 o 
  -3   1 -17        0.16       28.18     35.87 o 
   1   1 -17        8.37        6.81     17.06 o 
   3   1 -17      365.38      362.50     56.98 o 
   5   1 -17      207.13      158.33     80.07 o 
   7   1 -17      912.78      881.04    141.56 o 
   9   1 -17      194.30      113.20     54.46 o 
  -8   2 -17      173.84      258.16     59.38 o 
  -6   2 -17      480.88      479.63     70.09 o 
  -4   2 -17      540.85      658.47    105.05 o 
  -2   2 -17     1739.02     1883.17    142.20 o 
   0   2 -17      170.92      260.06     43.02 o 
   2   2 -17       47.78       19.80     20.92 o 
   4   2 -17     1679.74     1977.45    169.74 o 
   6   2 -17     1336.82     1418.98    290.80 o 
   8   2 -17      131.55       67.82     42.45 o 
  -7   3 -17       65.58       58.13     36.61 o 
  -5   3 -17     1719.38     1483.48    140.92 o 
  -3   3 -17      583.17      776.33    107.61 o 
  -1   3 -17     2426.83     2728.68    171.66 o 
   1   3 -17      249.41      306.73     37.09 o 
   3   3 -17      317.47      314.99     43.87 o 
   5   3 -17      374.28      315.27     47.06 o 
   7   3 -17      248.97      163.26     53.24 o 
   9   3 -17       23.24      -10.01     37.79 o 
  -8   4 -17       29.60       30.75     40.35 o 
  -6   4 -17      662.49      840.38    133.23 o 
  -4   4 -17      886.19      860.88    119.14 o 
  -2   4 -17     2579.95     2835.01    183.19 o 
   0   4 -17       68.15       34.54     27.54 o 
   2   4 -17      618.15      719.72     74.70 o 
   4   4 -17      195.93      168.30     51.22 o 
   6   4 -17      900.56     1030.45     84.77 o 
   8   4 -17      822.01      802.05    135.79 o 
  -7   5 -17      645.64      743.02    131.95 o 
  -5   5 -17      266.54      237.00     74.30 o 
  -3   5 -17      813.77      913.40    120.42 o 
  -1   5 -17     1077.64      985.08     85.70 o 
   1   5 -17      157.07      135.20     39.02 o 
   3   5 -17     1279.46     1310.56    106.41 o 
   5   5 -17     1743.69     1855.57    106.99 o 
   7   5 -17      802.83      736.40     77.40 o 
   9   5 -17     1283.76     1271.60    204.97 o 
  -6   6 -17     1234.44     1578.28    181.91 o 
  -4   6 -17      142.93      158.85     65.33 o 
  -2   6 -17     4344.05     4400.99    222.91 o 
   0   6 -17      386.22      342.05     85.83 o 
   2   6 -17     1365.30     1278.23    113.37 o 
   4   6 -17       50.92       11.77     33.37 o 
   6   6 -17     2069.04     1959.82    186.25 o 
   8   6 -17     1182.23     1020.53    114.52 o 
  -5   7 -17     1515.45     1497.57    178.07 o 
  -3   7 -17     3195.93     2921.48    146.73 o 
  -1   7 -17     1304.92     1272.10    165.26 o 
   1   7 -17     1079.08     1115.81    151.17 o 
   3   7 -17     1217.65     1161.81    107.07 o 
   5   7 -17     1474.54     1860.97    144.46 o 
   7   7 -17      537.58      537.39     70.71 o 
  -6   8 -17     1129.40     1283.63    178.07 o 
  -4   8 -17      375.22      336.98     64.14 o 
  -2   8 -17     4047.22     4140.42    276.71 o 
   0   8 -17      293.54      275.43     88.39 o 
   2   8 -17     2955.54     2896.50    229.31 o 
   4   8 -17     1165.14     1169.57    113.87 o 
   6   8 -17     1599.62     1664.84    144.63 o 
  -5   9 -17     1085.43     1240.91    122.13 o 
  -3   9 -17     1584.56     1577.00    193.44 o 
  -1   9 -17     1207.99     1236.23    171.66 o 
   1   9 -17     3214.24     3329.50    253.65 o 
   3   9 -17     3028.87     2974.49    160.24 o 
   5   9 -17     1106.59     1181.81    122.02 o 
  -4  10 -17      485.29      262.62     92.24 o 
  -2  10 -17     2527.78     2554.45    229.31 o 
   0  10 -17     1399.97     1240.07    183.19 o 
   2  10 -17     2310.30     2521.14    224.19 o 
   4  10 -17      942.49      963.94    112.05 o 
  -1  11 -17      801.10     1003.08    166.54 o 
   1  11 -17     1294.29     1115.81    179.35 o 
   3  11 -17      802.81      762.24    157.57 o 
  -8   0 -16     1742.90     1761.47    167.82 o 
  -6   0 -16     2041.74     2116.33    171.66 o 
  -4   0 -16     1323.70     1396.37    128.11 o 
   0   0 -16     2386.06     2124.01    142.20 o 
   2   0 -16     4753.23     4982.96    173.35 o 
   4   0 -16    21111.47    22427.68    832.69 o 
   6   0 -16      753.91      700.74    119.14 o 
   8   0 -16      393.56      359.98    101.20 o 
  10   0 -16     1193.06     1233.67    183.19 o 
  -9   1 -16      794.03      975.44    138.36 o 
  -7   1 -16     2506.82     2485.86    138.59 o 
  -5   1 -16     2077.75     2111.86    116.84 o 
  -3   1 -16     6588.90     6793.51    331.80 o 
  -1   1 -16      948.09      851.91     97.36 o 
   1   1 -16     5281.31     5173.57    148.65 o 
   3   1 -16     2114.47     2204.43     97.76 o 
   5   1 -16     6259.08     6072.57    228.25 o 
   7   1 -16      477.83      533.00     77.90 o 
   9   1 -16     1177.40     1288.74    126.36 o 
  -8   2 -16     1232.99     1392.02    121.71 o 
  -6   2 -16     2261.74     2512.93    133.61 o 
  -4   2 -16     2780.98     3055.35    199.85 o 
  -2   2 -16     4304.98     4542.67    239.56 o 
   0   2 -16     4818.04     4752.77    226.75 o 
   2   2 -16     5134.57     5088.15    345.25 o 
   4   2 -16    12254.30    12510.45    299.29 o 
   6   2 -16      628.46      499.83     72.71 o 
   8   2 -16     1883.84     2161.12    161.23 o 
  10   2 -16      666.90      595.00     93.73 o 
  -7   3 -16     2263.20     2289.88    133.92 o 
  -5   3 -16       84.25      143.48     57.65 o 
  -3   3 -16     7690.27     7322.59    354.86 o 
  -1   3 -16     2090.07     2130.42    140.92 o 
   1   3 -16     3021.77     2877.51     98.98 o 
   3   3 -16      197.25      200.88     42.11 o 
   5   3 -16     1919.43     2041.94     97.97 o 
   7   3 -16      335.78      382.76     70.66 o 
   9   3 -16     2036.91     2002.41    158.52 o 
  -8   4 -16     1055.52      954.19    101.41 o 
  -4   4 -16      460.29      477.84     88.39 o 
  -2   4 -16     3460.11     3563.93    208.81 o 
   0   4 -16     1846.46     1925.41     97.38 o 
   2   4 -16     1572.33     1430.80     97.22 o 
   4   4 -16     3789.78     4034.28    171.66 o 
   6   4 -16      367.74      375.05     53.47 o 
   8   4 -16      722.08      731.90    124.90 o 
  -7   5 -16     1083.47     1099.16    152.45 o 
  -5   5 -16       54.20       92.24     55.09 o 
  -3   5 -16     3382.58     3497.32    220.34 o 
  -1   5 -16      620.21      651.56     67.85 o 
   1   5 -16       60.63       61.15     30.09 o 
   3   5 -16      616.54      543.60     68.56 o 
   5   5 -16     1276.59     1423.28     97.84 o 
   7   5 -16      146.49      143.44     41.83 o 
   9   5 -16      502.99      547.25     90.47 o 
  -6   6 -16      620.67      582.89    111.45 o 
  -4   6 -16      426.55      534.21     96.08 o 
  -2   6 -16      699.51      690.05     74.02 o 
   0   6 -16      861.84      947.99    133.23 o 
   2   6 -16     2080.04     1947.57    114.36 o 
   4   6 -16      918.75      863.10     90.46 o 
   6   6 -16      406.44      457.23     83.36 o 
   8   6 -16        7.71       33.10     37.23 o 
  -7   7 -16      231.90      174.23     80.71 o 
  -5   7 -16      197.87      128.11     66.62 o 
  -3   7 -16     1545.45     1608.12    112.96 o 
  -1   7 -16      299.33      277.99     78.15 o 
   1   7 -16      933.43     1159.37    151.17 o 
   3   7 -16       30.11       57.32     37.79 o 
   5   7 -16      325.25      394.19     71.11 o 
   7   7 -16       63.96       64.88     38.10 o 
  -6   8 -16      197.52      322.83     94.80 o 
  -4   8 -16      228.21      122.25     47.40 o 
  -2   8 -16     2342.41     2295.68    194.72 o 
   0   8 -16      202.14       90.96     66.62 o 
   2   8 -16       38.00       22.73     36.28 o 
   4   8 -16      540.51      378.10    168.46 o 
   6   8 -16      652.90      564.15     87.81 o 
   8   8 -16       33.54       50.11     40.39 o 
  -5   9 -16        5.22       30.08     43.56 o 
  -3   9 -16      358.29      258.64     58.38 o 
  -1   9 -16      402.44      506.02    111.45 o 
   1   9 -16      671.57      828.85    142.20 o 
   3   9 -16      153.37      102.63     45.86 o 
   5   9 -16      215.75       85.55     52.85 o 
   7   9 -16      107.53      130.32     89.67 o 
  -4  10 -16      165.95      122.26     52.99 o 
  -2  10 -16      648.97      585.45    122.98 o 
   0  10 -16      328.09      339.48    102.49 o 
   2  10 -16      395.16      413.79    112.73 o 
   4  10 -16       22.52      -23.06     53.80 o 
   6  10 -16      727.44      636.09     99.85 o 
  -3  11 -16      555.70      523.96    121.70 o 
  -1  11 -16      103.56       71.74     69.18 o 
   1  11 -16      171.33      112.73     84.55 o 
   3  11 -16      580.82      552.14    137.07 o 
   0  12 -16       61.82       -5.12     66.62 o 
   2  12 -16        8.71      -37.15     67.90 o 
  -9   1 -15      163.99      177.49     55.09 o 
  -7   1 -15      110.00       59.77     33.85 o 
  -5   1 -15      423.25      448.93     92.24 o 
  -3   1 -15      188.57      188.32     52.52 o 
  -1   1 -15      677.05      609.79     76.86 o 
   1   1 -15      470.71      583.33     58.17 o 
   3   1 -15      865.75     1026.17     94.20 o 
   5   1 -15      379.14      439.05     64.54 o 
   7   1 -15      387.99      368.15     66.46 o 
   9   1 -15      510.34      395.32     75.63 o 
  -8   2 -15      117.42       48.06     51.88 o 
  -6   2 -15      846.80      830.68     83.32 o 
  -4   2 -15     2389.17     2376.38    166.54 o 
  -2   2 -15       26.79       -1.28     26.90 o 
   0   2 -15     2764.07     2837.57    160.13 o 
   2   2 -15       84.40       50.46     28.18 o 
   4   2 -15     1504.43     1332.12     77.78 o 
   6   2 -15      105.12      171.24     75.58 o 
   8   2 -15        3.77        9.48     33.74 o 
  10   2 -15       60.59       29.61     44.28 o 
  -9   3 -15      886.35      821.82     97.78 o 
  -7   3 -15        5.74       54.45     37.79 o 
  -5   3 -15     1354.61     1345.12    148.60 o 
  -3   3 -15      938.55      801.95    103.77 o 
  -1   3 -15     1953.98     1606.46    120.42 o 
   1   3 -15       92.53      107.85     22.69 o 
   3   3 -15      563.74      628.60     67.12 o 
   5   3 -15     1043.93      963.84     74.80 o 
   7   3 -15      913.54     1016.25    105.03 o 
   9   3 -15        1.31      -25.13     35.77 o 
  -8   4 -15      795.39      770.76     89.67 o 
  -6   4 -15      830.48      904.43    130.67 o 
  -4   4 -15     5500.89     5643.11    298.49 o 
  -2   4 -15      146.17       85.83     40.99 o 
   0   4 -15     2158.88     2094.10     80.58 o 
   2   4 -15     1187.84     1129.60     89.20 o 
   4   4 -15     3620.43     3378.92    153.49 o 
   6   4 -15      506.53      458.44     56.09 o 
   8   4 -15     1106.19     1164.97    116.19 o 
  10   4 -15      453.51      421.08     80.77 o 
  -7   5 -15     2195.49     2199.60    193.44 o 
  -5   5 -15     3915.82     3666.42    237.00 o 
  -3   5 -15      831.47     1072.25    124.26 o 
  -1   5 -15     2697.54     2460.69    114.52 o 
   1   5 -15      479.82      342.16     97.36 o 
   3   5 -15     1806.43     1837.32    105.39 o 
   5   5 -15        5.25       33.87     34.80 o 
   7   5 -15     1606.19     1721.50    112.27 o 
   9   5 -15       97.29      108.14     70.46 o 
  -8   6 -15     1320.58     1401.88    126.31 o 
  -6   6 -15      140.92       99.92     62.77 o 
  -4   6 -15      932.13      958.24    128.11 o 
  -2   6 -15       78.05       68.66     31.01 o 
   0   6 -15     2332.92     2275.18    175.51 o 
   2   6 -15      803.69      826.08     81.68 o 
   4   6 -15     1959.03     2138.54    124.65 o 
   6   6 -15      672.11      697.00     71.48 o 
   8   6 -15     1568.09     1725.06    118.24 o 
  -7   7 -15      407.65      386.88    103.77 o 
  -5   7 -15      320.00      372.79     88.39 o 
  -3   7 -15      627.08      542.80     69.85 o 
  -1   7 -15     1681.86     1691.21    100.58 o 
   1   7 -15      356.89      425.31     92.24 o 
   3   7 -15     3696.95     3908.17    172.16 o 
   5   7 -15     1218.22     1062.78    106.71 o 
   7   7 -15     2217.99     2299.71    123.15 o 
   9   7 -15      412.95      396.18     67.76 o 
  -6   8 -15      283.57      247.25     87.11 o 
  -4   8 -15     1525.15     1480.40    120.93 o 
  -2   8 -15     1147.08     1169.35    101.40 o 
   0   8 -15     5365.67     5482.98    322.83 o 
   2   8 -15     3203.67     3118.67    217.14 o 
   4   8 -15     2860.19     2960.00    154.51 o 
   6   8 -15      665.34      493.57     83.27 o 
   8   8 -15     1640.41     1541.08    144.95 o 
  -5   9 -15      991.51     1070.59    108.30 o 
  -3   9 -15     1480.05     1462.55    120.57 o 
  -1   9 -15     3057.62     2831.16    222.91 o 
   1   9 -15     1254.82     1108.12    161.41 o 
   3   9 -15     6310.34     6590.83    248.53 o 
   5   9 -15      673.43      527.86     84.01 o 
   7   9 -15      707.35      677.07    101.35 o 
  -4  10 -15      757.28      877.18    134.51 o 
  -2  10 -15     1213.80     1272.10    176.79 o 
   0  10 -15     4087.38     3875.23    281.84 o 
   2  10 -15     2497.35     2026.65    226.75 o 
   4  10 -15     3091.29     2970.80    254.93 o 
   6  10 -15      866.29      813.87    106.75 o 
  -3  11 -15      306.16      324.11    102.49 o 
  -1  11 -15      980.19     1297.72    181.91 o 
   1  11 -15     1243.98      988.99    163.98 o 
   3  11 -15     2860.94     2667.19    244.68 o 
   5  11 -15      717.46      714.84    153.73 o 
  -2  12 -15      365.38      561.11    134.51 o 
   0  12 -15     1055.91     1259.29    192.16 o 
   2  12 -15      258.02      261.34     99.92 o 
 -10   0 -14      984.14     1190.11    171.66 o 
  -8   0 -14     1739.84     1746.10    162.70 o 
  -6   0 -14      119.16       80.71     47.40 o 
  -4   0 -14     5849.03     5969.78    298.49 o 
   0   0 -14      132.40       89.67     37.15 o 
   2   0 -14    14781.30    14753.62    393.57 o 
   4   0 -14     1558.06     1428.39    147.32 o 
   6   0 -14     7491.39     7295.69    362.54 o 
   8   0 -14      803.14      890.34    139.64 o 
  10   0 -14      655.74      595.70    125.54 o 
  -9   1 -14     2785.86     2716.61    151.68 o 
  -7   1 -14      661.14      702.94     78.79 o 
  -5   1 -14      681.00      588.48     66.54 o 
  -3   1 -14      885.51      757.11     96.08 o 
  -1   1 -14     9140.04     9356.93    367.67 o 
   1   1 -14     3180.42     3247.83    122.20 o 
   3   1 -14     6718.73     6601.22    175.97 o 
   5   1 -14     1113.76     1111.36     74.52 o 
   7   1 -14     3042.81     3151.07    156.70 o 
   9   1 -14     1859.29     1855.39    147.62 o 
  11   1 -14      357.30      383.72    123.62 o 
  -8   2 -14     2790.61     2746.91    147.52 o 
  -6   2 -14       43.73       37.26     26.90 o 
  -4   2 -14     7204.20     8072.02    370.23 o 
  -2   2 -14     5151.64     4747.64    234.44 o 
   0   2 -14     1390.32     1395.08    107.61 o 
   2   2 -14     8326.78     8581.39    262.21 o 
   4   2 -14     5449.45     5245.25    156.44 o 
   6   2 -14     3505.65     3666.19    132.95 o 
   8   2 -14      278.70      314.35     64.01 o 
  10   2 -14     3617.96     3728.49    193.80 o 
  -9   3 -14     1583.90     1546.28    130.41 o 
  -7   3 -14     1023.25      937.95     91.78 o 
  -5   3 -14      979.97      882.66    119.14 o 
  -3   3 -14     3159.19     3036.13    187.04 o 
  -1   3 -14     6044.37     5694.45    192.80 o 
   1   3 -14     1423.80     1420.29     61.41 o 
   3   3 -14     5506.84     5590.23    253.65 o 
   5   3 -14      574.31      580.87     56.66 o 
   7   3 -14     2029.25     2144.33    139.16 o 
   9   3 -14     3994.85     3770.13    188.86 o 
  -8   4 -14     1807.09     1889.19    121.63 o 
  -6   4 -14     1869.00     1934.41    161.41 o 
  -4   4 -14     6538.06     6764.04    335.64 o 
  -2   4 -14     4245.82     4363.32    226.75 o 
   0   4 -14     1768.16     1597.92     66.73 o 
   2   4 -14     2641.07     2666.26    121.63 o 
   4   4 -14       74.27       50.22     29.43 o 
   6   4 -14      608.35      654.49     64.93 o 
   8   4 -14       52.39        6.04     29.38 o 
  10   4 -14     2040.46     2215.72    170.74 o 
  -9   5 -14      715.73      771.55     92.97 o 
  -7   5 -14      552.42      581.61    111.45 o 
  -5   5 -14     1379.11     1274.66    149.89 o 
  -3   5 -14     1509.69     1548.81    129.39 o 
  -1   5 -14     2588.36     2343.58    110.71 o 
   1   5 -14       89.65      103.40     23.74 o 
   3   5 -14     5232.96     5269.21    193.13 o 
   5   5 -14     1585.40     1691.51    115.17 o 
   7   5 -14      296.72      383.15     56.40 o 
   9   5 -14      377.20      456.34     65.48 o 
  -8   6 -14      863.34      829.66     95.97 o 
  -6   6 -14      978.48     1019.73    135.79 o 
  -4   6 -14     2539.74     2435.31    179.35 o 
  -2   6 -14     2200.41     2157.78    110.63 o 
   0   6 -14       63.69       56.82     26.77 o 
   2   6 -14     2737.30     2535.35    125.44 o 
   4   6 -14      787.37      844.16     85.15 o 
   6   6 -14      435.69      426.48     70.76 o 
   8   6 -14       89.38       82.43     46.60 o 
  10   6 -14      362.75      274.67     71.11 o 
  -7   7 -14      350.09      393.29    103.77 o 
  -5   7 -14      716.88      880.09    126.83 o 
  -3   7 -14     3647.06     3859.01    163.59 o 
  -1   7 -14      199.06      245.49     44.94 o 
   1   7 -14       41.83       31.20     30.34 o 
   3   7 -14     2617.50     2677.44    135.68 o 
   5   7 -14     1124.57     1177.23    110.34 o 
   7   7 -14      147.74       94.76     39.21 o 
   9   7 -14       32.52       38.22     39.91 o 
  -6   8 -14      168.98       74.30     67.90 o 
  -4   8 -14      942.69      849.56     89.56 o 
  -2   8 -14      718.72      747.65     88.39 o 
   0   8 -14     1571.56     1544.97    175.51 o 
   2   8 -14       31.52       36.80     33.19 o 
   4   8 -14       99.30       47.46     37.52 o 
   6   8 -14       83.69       43.48     55.73 o 
   8   8 -14      465.71      530.99     71.14 o 
  -7   9 -14       84.21       17.93     64.05 o 
  -5   9 -14      234.49      155.52     50.27 o 
  -3   9 -14      347.22      426.25     67.48 o 
  -1   9 -14      286.04      377.92     94.80 o 
   1   9 -14      181.95      119.14     74.30 o 
   3   9 -14     1283.89     1312.81    115.59 o 
   5   9 -14       45.14      -21.24     36.49 o 
   7   9 -14      177.33      162.81     61.80 o 
  -6  10 -14       82.65      128.48     53.24 o 
  -4  10 -14      214.28      153.93     55.73 o 
  -2  10 -14      258.18      336.92     97.36 o 
   0  10 -14      135.06      114.02     70.46 o 
   2  10 -14     1267.51     1281.07    174.23 o 
   4  10 -14      232.58      399.69    110.17 o 
   6  10 -14       29.01      -48.68     62.77 o 
  -5  11 -14      466.35      475.02     83.70 o 
  -3  11 -14       94.43        1.28     53.80 o 
  -1  11 -14      206.62      190.88     81.99 o 
   1  11 -14      478.00      404.82    108.89 o 
   3  11 -14       56.42       32.03     62.77 o 
   5  11 -14      208.60       79.43     81.99 o 
  -2  12 -14      210.33      343.33    103.77 o 
   0  12 -14      175.22      326.67    103.77 o 
   2  12 -14     1037.27     1149.12    181.91 o 
   4  12 -14       33.87      -10.25     70.46 o 
   1  13 -14        4.26        6.41     67.90 o 
  -9   1 -13       41.78       60.92     39.07 o 
  -7   1 -13      338.84      368.40     58.30 o 
  -5   1 -13      317.88      265.87     56.37 o 
  -3   1 -13      261.06      262.62     56.37 o 
  -1   1 -13      304.26      368.95     53.80 o 
   1   1 -13     3115.40     2959.42    116.38 o 
   3   1 -13      682.63      726.41     43.60 o 
   5   1 -13      486.42      560.91     51.60 o 
   7   1 -13      150.69      109.77     40.12 o 
   9   1 -13        5.74       14.85     35.29 o 
  11   1 -13       87.48       28.00     43.45 o 
 -10   2 -13      477.15      469.43     77.45 o 
  -8   2 -13      233.35      245.48     52.33 o 
  -6   2 -13     2329.89     2069.36    112.33 o 
  -4   2 -13     1626.18     1552.66    126.83 o 
  -2   2 -13     1294.22     1290.56     64.54 o 
   0   2 -13      789.14      741.74     81.99 o 
   2   2 -13     1416.61     1410.00     57.32 o 
   4   2 -13     2022.94     1900.73    131.26 o 
   6   2 -13     2591.86     2840.89    146.93 o 
   8   2 -13      529.70      547.34     77.84 o 
  10   2 -13      281.96      208.42     59.83 o 
  -9   3 -13      987.60      871.28    121.70 o 
  -7   3 -13     3466.12     3776.60    168.93 o 
  -5   3 -13      507.58      575.20     92.24 o 
  -3   3 -13      513.34      622.60     87.11 o 
  -1   3 -13      191.84      200.69     31.36 o 
   1   3 -13     5363.83     5141.46    137.78 o 
   3   3 -13     1612.95     1464.10     85.14 o 
   5   3 -13     2899.60     2745.09    108.95 o 
   7   3 -13       69.75       54.68     28.13 o 
   9   3 -13      830.70      784.90     96.44 o 
  11   3 -13      373.26      317.81    149.24 o 
  -8   4 -13      614.14      645.99     79.07 o 
  -6   4 -13     3563.36     3332.06    222.91 o 
  -4   4 -13     2191.50     2402.00    160.13 o 
  -2   4 -13     8889.53     8624.16    367.67 o 
   0   4 -13       86.55       75.47     19.93 o 
   2   4 -13      765.19      765.11     46.92 o 
   4   4 -13      325.55      373.08     62.13 o 
   6   4 -13     2389.11     2464.15    108.25 o 
   8   4 -13      513.39      459.31     60.14 o 
  10   4 -13      700.17      753.15    100.54 o 
  -9   5 -13      532.23      553.69     81.48 o 
  -7   5 -13     1862.22     1756.35    163.98 o 
  -5   5 -13     4636.98     4432.50    263.90 o 
  -3   5 -13     5117.98     4812.98    251.09 o 
  -1   5 -13     1092.84     1106.28    105.69 o 
   1   5 -13     2646.93     2559.82     88.15 o 
   3   5 -13     3892.57     3499.60    148.35 o 
   5   5 -13      599.93      501.81     66.96 o 
   7   5 -13      697.12      655.89     68.43 o 
   9   5 -13     1155.82     1116.74     95.08 o 
  -8   6 -13      246.04      154.90     48.69 o 
  -6   6 -13     2391.41     2249.56    181.91 o 
  -4   6 -13      374.44      408.66     83.27 o 
  -2   6 -13    10715.79    10089.65    322.86 o 
   0   6 -13      702.37      729.88     53.22 o 
   2   6 -13     2444.33     2294.21    116.92 o 
   4   6 -13      383.46      330.92     60.21 o 
   6   6 -13      611.77      721.36     92.24 o 
   8   6 -13     1517.61     1390.48    103.03 o 
  10   6 -13      399.09      524.39     75.19 o 
  -7   7 -13      703.53      666.16    124.26 o 
  -5   7 -13      670.40      644.38    111.45 o 
  -3   7 -13     1799.63     1822.96    142.20 o 
  -1   7 -13     1860.58     1890.03    110.81 o 
   1   7 -13     1436.04     1586.11     99.20 o 
   3   7 -13     1707.47     1645.41    104.69 o 
   5   7 -13      636.01      750.16    108.25 o 
   7   7 -13      357.01      252.30     49.07 o 
   9   7 -13     1868.05     2239.97    139.74 o 
  -8   8 -13      338.41      233.15     97.36 o 
  -6   8 -13      740.17      940.30    142.20 o 
  -4   8 -13       49.30      194.72     69.18 o 
  -2   8 -13     4410.43     4636.82    190.61 o 
   0   8 -13      164.78      161.41     66.62 o 
   2   8 -13     2332.58     2555.14    130.22 o 
   4   8 -13      350.66      336.72     60.94 o 
   6   8 -13     1447.59     1399.77    229.31 o 
   8   8 -13      742.00      874.74     87.26 o 
  -7   9 -13       74.94       92.24     74.30 o 
  -5   9 -13      923.80      916.41     97.63 o 
  -3   9 -13     4039.55     3966.04    179.83 o 
  -1   9 -13      925.23      805.79    129.39 o 
   1   9 -13      396.90      260.06     84.55 o 
   3   9 -13      916.69      886.50    144.76 o 
   5   9 -13     3283.86     3207.24    338.20 o 
   7   9 -13      562.44      515.32     86.63 o 
  -6  10 -13      813.45      837.26    100.98 o 
  -4  10 -13      216.33      282.32     83.91 o 
  -2  10 -13     1227.17     1283.63    166.54 o 
   0  10 -13      875.03      853.19    139.64 o 
   2  10 -13     3035.76     3234.70    249.81 o 
   4  10 -13     2973.35     2922.12    242.12 o 
   6  10 -13     2260.44     2081.74    245.97 o 
  -5  11 -13      410.63      521.89    165.90 o 
  -3  11 -13      561.96      636.69    128.11 o 
  -1  11 -13     1148.60     1163.21    169.10 o 
   1  11 -13      617.82      632.85    126.83 o 
   3  11 -13     1627.93     1261.85    180.63 o 
   5  11 -13     1933.35     1338.72    194.72 o 
  -4  12 -13      383.66      327.95     99.92 o 
  -2  12 -13      503.46      508.58    122.98 o 
   2  12 -13     1347.00     1483.48    202.41 o 
   4  12 -13      861.37      877.53    165.26 o 
  -1  13 -13      891.36      945.43    166.54 o 
   1  13 -13      561.77      618.76    139.64 o 
   3  13 -13      185.41      142.20     84.55 o 
 -10   0 -12      577.45      532.92    112.73 o 
  -8   0 -12     3105.42     3050.23    212.66 o 
  -4   0 -12     4722.48     4545.23    238.28 o 
   2   0 -12     2919.91     2922.14    109.59 o 
   4   0 -12    17968.54    17353.88    456.08 o 
   6   0 -12      133.23       55.09     42.28 o 
   8   0 -12    10663.24    10636.72    485.53 o 
  10   0 -12       75.38       53.80     62.77 o 
  -9   1 -12      313.55      319.86     59.38 o 
  -7   1 -12     1772.21     1784.47    105.97 o 
  -5   1 -12     3085.92     2704.35    127.47 o 
  -3   1 -12     6001.52     5652.08    269.02 o 
  -1   1 -12      833.67      750.71     73.02 o 
   1   1 -12     7945.38     8280.12    246.35 o 
   3   1 -12    13621.22    13624.91    257.86 o 
   5   1 -12     7972.21     7976.73    211.22 o 
   7   1 -12     4667.16     4772.93    192.92 o 
   9   1 -12     2221.72     2213.38    145.19 o 
  11   1 -12      163.12      267.29     71.00 o 
 -10   2 -12     1195.06     1245.50    115.85 o 
  -8   2 -12     2357.69     2547.42    136.56 o 
  -6   2 -12     5369.06     5573.06    207.35 o 
  -4   2 -12     4638.54     4344.11    230.59 o 
  -2   2 -12     4007.21     4157.23    133.44 o 
   0   2 -12     1395.67     1331.03     89.67 o 
   2   2 -12        8.79       20.44     12.02 o 
   4   2 -12     7521.30     7376.04    193.28 o 
   6   2 -12        9.63       14.68     19.89 o 
   8   2 -12     3493.67     3397.77    164.32 o 
  10   2 -12      658.24      665.30    197.93 o 
  -9   3 -12     1038.02      987.03     99.58 o 
  -7   3 -12     1395.89     1457.26     95.70 o 
  -5   3 -12     2832.06     2640.28    174.23 o 
  -3   3 -12     6729.30     6391.25    313.86 o 
  -1   3 -12      728.55      730.86     52.71 o 
   1   3 -12     4643.43     4440.50    121.46 o 
   3   3 -12     2563.61     2508.36    115.94 o 
   5   3 -12     4332.18     4357.89    141.75 o 
   7   3 -12      241.14      256.44     51.38 o 
   9   3 -12     2473.64     2383.40    141.59 o 
  11   3 -12      507.18      664.57    260.06 o 
 -10   4 -12     1355.40     1313.42    121.22 o 
  -8   4 -12      951.24     1142.27    102.79 o 
  -6   4 -12      278.77      301.05     76.86 o 
  -4   4 -12     7566.71     6829.38    334.36 o 
  -2   4 -12     2496.47     2450.69    153.73 o 
   0   4 -12     3182.83     3229.62     97.42 o 
   2   4 -12     3191.35     3210.64     97.77 o 
   4   4 -12     1433.34     1419.57     89.67 o 
   6   4 -12      880.09      934.05     73.73 o 
   8   4 -12     2610.13     3011.48    145.01 o 
  10   4 -12      844.75      842.16    102.79 o 
  -9   5 -12     1535.56     1435.23    124.26 o 
  -7   5 -12      229.10      217.78     71.74 o 
  -5   5 -12     1584.99     1387.40    128.11 o 
  -3   5 -12     4367.92     4633.63    242.12 o 
  -1   5 -12     2194.24     2269.54     79.62 o 
   1   5 -12     7766.18     7899.12    194.08 o 
   3   5 -12     3625.01     3504.42    251.09 o 
   5   5 -12     1299.79     1487.87    103.65 o 
   7   5 -12      246.80      251.41     46.10 o 
   9   5 -12      416.25      613.65     71.11 o 
  -8   6 -12      435.61      463.07     70.66 o 
  -6   6 -12       64.22       74.30     52.52 o 
  -4   6 -12     4664.25     4774.54    261.34 o 
  -2   6 -12     3564.63     3461.35    142.91 o 
   0   6 -12     1942.72     2032.81     75.93 o 
   2   6 -12     2101.64     2256.78    204.97 o 
   4   6 -12      612.52      626.94     72.45 o 
   6   6 -12     1217.14     1200.74    133.23 o 
   8   6 -12      795.01      781.25     77.16 o 
  10   6 -12      720.62      606.84     83.25 o 
  -9   7 -12     1273.91     1203.21    116.27 o 
  -7   7 -12      717.44      725.09    128.11 o 
  -5   7 -12      267.19      207.53     66.62 o 
  -3   7 -12     2545.28     2628.75    170.38 o 
  -1   7 -12     1944.64     1820.45     99.77 o 
   1   7 -12     5613.52     5396.62    195.17 o 
   3   7 -12     1062.56      910.99     86.82 o 
   5   7 -12     1592.62     1500.20    120.48 o 
   7   7 -12      479.80      513.35     61.51 o 
   9   7 -12       43.62       34.07     37.90 o 
  -8   8 -12      306.71      238.28     89.67 o 
  -6   8 -12      153.88      222.91     80.71 o 
  -4   8 -12       96.15       60.21     49.96 o 
  -2   8 -12      607.09      603.03     70.18 o 
   0   8 -12     1135.85     1255.45    151.17 o 
   2   8 -12     1744.59     1551.33    106.48 o 
   4   8 -12       49.52       55.61     36.20 o 
   6   8 -12      678.26      674.68     89.34 o 
   8   8 -12      244.45      340.26     58.12 o 
  -7   9 -12      439.35      470.15    116.58 o 
  -5   9 -12      120.57       97.70     41.54 o 
  -3   9 -12       83.87      130.54     43.45 o 
  -1   9 -12     1294.56     1259.29    157.57 o 
   1   9 -12     1114.16     1182.43    155.01 o 
   3   9 -12     1057.54      912.12    146.04 o 
   5   9 -12      325.67      410.97    185.11 o 
   7   9 -12       77.31      133.12     56.57 o 
   9   9 -12       29.69       52.68     42.76 o 
  -6  10 -12       76.57       32.44     41.94 o 
  -4  10 -12      331.84      275.06     60.23 o 
  -2  10 -12      577.00      646.95     78.39 o 
   0  10 -12      888.48      914.68    143.48 o 
   2  10 -12      141.33       88.39     62.77 o 
   4  10 -12      185.45      237.00     88.39 o 
   6  10 -12      125.24       39.71     70.46 o 
   8  10 -12      201.10      217.78    103.77 o 
  -5  11 -12      408.75      381.03     73.31 o 
  -3  11 -12      476.70      363.66     66.54 o 
  -1  11 -12       33.90       49.96     57.65 o 
   1  11 -12      362.55      326.67     97.36 o 
   3  11 -12      854.05      771.20    143.48 o 
   5  11 -12      268.97      307.46    107.61 o 
   7  11 -12      307.23      281.84    114.02 o 
  -4  12 -12      394.59      599.91    126.83 o 
  -2  12 -12      383.86      261.34     89.67 o 
   0  12 -12     1160.54     1202.92    178.07 o 
   2  12 -12      425.31      285.68     97.36 o 
   4  12 -12      604.66      482.96    128.11 o 
   6  12 -12      171.72      144.76     97.36 o 
  -3  13 -12      625.37      586.73    131.95 o 
  -1  13 -12      288.15      251.09     94.80 o 
   1  13 -12      625.12      801.95    149.89 o 
   3  13 -12      297.47      210.10     94.80 o 
 -11   1 -11      139.73       95.07     51.03 o 
  -9   1 -11      880.25      709.40     83.72 o 
  -7   1 -11      987.10     1004.57    137.07 o 
  -5   1 -11      183.59      181.55     36.23 o 
  -3   1 -11      661.69      694.34     83.27 o 
  -1   1 -11     2524.29     2932.37    137.07 o 
   1   1 -11     2416.26     2436.37     95.97 o 
   3   1 -11     1864.63     1911.61     70.08 o 
   5   1 -11       32.61       18.76     18.05 o 
   7   1 -11      341.05      383.39     46.84 o 
   9   1 -11      190.40       96.48     59.57 o 
  11   1 -11      291.61      233.79     82.63 o 
 -10   2 -11      153.49      110.37     46.59 o 
  -8   2 -11     1050.77     1035.72     93.29 o 
  -6   2 -11      783.57      903.79     79.98 o 
  -4   2 -11      658.86      882.66    101.20 o 
  -2   2 -11      237.52      187.86     26.44 o 
   0   2 -11     1998.63     2153.48    117.86 o 
   2   2 -11     1399.60     1360.39     64.64 o 
   4   2 -11      370.34      363.90     42.90 o 
   6   2 -11     1181.08     1149.23     77.27 o 
   8   2 -11      482.19      553.42     59.55 o 
  10   2 -11      439.44      425.09     75.31 o 
  -9   3 -11      593.66      659.17     81.07 o 
  -7   3 -11      292.26      334.14     53.35 o 
  -5   3 -11     1562.51     1533.44    126.83 o 
  -3   3 -11     3060.89     3434.55    188.32 o 
  -1   3 -11     5817.70     6150.76    175.80 o 
   1   3 -11     3712.23     3825.40    150.10 o 
   3   3 -11     1929.42     2034.29     96.47 o 
   5   3 -11      118.04       83.39     25.58 o 
   7   3 -11     2489.19     2576.00    107.92 o 
   9   3 -11      176.60      174.33     43.79 o 
  11   3 -11      200.16      193.46     65.98 o 
 -10   4 -11      185.64      256.47     60.74 o 
  -8   4 -11     1198.23     1261.61    114.02 o 
  -6   4 -11      377.73      289.52     73.02 o 
  -4   4 -11     2279.99     2261.09    153.73 o 
  -2   4 -11      361.88      457.34     69.18 o 
   0   4 -11     4228.04     4319.09    119.03 o 
   2   4 -11      751.45      763.83     43.25 o 
   4   4 -11     2227.06     2481.57    118.09 o 
   6   4 -11     1466.80     1331.12     85.69 o 
   8   4 -11     1195.23     1092.82     86.53 o 
  10   4 -11     1198.06     1166.87     97.11 o 
  -9   5 -11     1236.48     1266.68    112.65 o 
  -7   5 -11      718.76      553.42    105.05 o 
  -5   5 -11     1678.08     1706.38    143.48 o 
  -3   5 -11     4971.94     4847.57    248.53 o 
  -1   5 -11     4063.13     3924.40    112.78 o 
   1   5 -11       18.08       34.13     15.62 o 
   3   5 -11     7134.71     7406.79    242.36 o 
   5   5 -11      884.45      855.41     84.69 o 
   7   5 -11      665.14      707.56     66.87 o 
   9   5 -11      336.24      299.02     63.23 o 
  11   5 -11      897.87      950.77     94.21 o 
  -8   6 -11     1345.85     1668.64    118.49 o 
  -6   6 -11      548.66      550.86     98.64 o 
  -4   6 -11     6045.99     6097.89    303.61 o 
  -2   6 -11     3962.71     3971.89    155.11 o 
   0   6 -11     6845.38     6448.93    173.31 o 
   2   6 -11     3849.22     3948.86    260.70 o 
   4   6 -11     5012.59     5038.84    195.85 o 
   6   6 -11      312.83      301.10     57.07 o 
   8   6 -11     1736.04     1668.07    111.75 o 
  10   6 -11      976.68     1004.90     94.56 o 
  -9   7 -11      710.19      849.45     96.09 o 
  -7   7 -11      679.12      625.16    119.14 o 
  -5   7 -11     3034.50     2910.59    202.41 o 
  -3   7 -11     1954.50     2012.56    151.17 o 
  -1   7 -11     8708.42     8441.19    271.61 o 
   1   7 -11      481.42      452.50     55.38 o 
   3   7 -11     5390.07     5231.78    198.67 o 
   5   7 -11      134.24       97.18     39.97 o 
   7   7 -11      658.61      810.33     75.92 o 
   9   7 -11      382.55      442.60     66.31 o 
  -8   8 -11     2360.62     2609.54    219.06 o 
  -6   8 -11     1739.71     1617.99    175.51 o 
  -4   8 -11     1440.68     1338.72    148.60 o 
  -2   8 -11     1721.79     1805.07    111.45 o 
   0   8 -11     1540.86     1496.89     89.87 o 
   2   8 -11     6991.61     6536.13    225.24 o 
   4   8 -11     3107.02     3276.78    221.63 o 
   6   8 -11     1245.53     1366.58    120.89 o 
   8   8 -11     1820.62     1678.85    116.10 o 
  -7   9 -11      683.77      654.63    128.11 o 
  -5   9 -11      433.88      401.60     66.72 o 
  -3   9 -11      226.63      299.75     52.94 o 
  -1   9 -11     1516.47     1725.61    100.32 o 
   1   9 -11     2074.37     1979.25    178.07 o 
   3   9 -11     4432.00     4496.55    288.24 o 
   5   9 -11      285.66      230.86     57.25 o 
   7   9 -11     3290.37     3614.12    189.00 o 
   9   9 -11     1012.73      913.08     91.37 o 
  -6  10 -11      284.54      278.96     62.01 o 
  -4  10 -11     1095.29     1118.76    168.46 o 
  -2  10 -11      384.43      450.52     64.92 o 
   0  10 -11       46.60       19.22     47.40 o 
   2  10 -11     1414.67     1566.75    185.76 o 
   4  10 -11     3088.64     3174.49    251.09 o 
   6  10 -11     1724.40     1439.92    201.13 o 
   8  10 -11     1328.81     1250.32    196.00 o 
  -5  11 -11     1127.78     1199.61    116.08 o 
  -3  11 -11      231.56      217.01     53.21 o 
  -1  11 -11      957.56     1010.76    152.45 o 
   1  11 -11       11.41       14.09     51.24 o 
   3  11 -11     2779.10     2746.61    230.59 o 
   5  11 -11     1206.23     1272.10    187.04 o 
   7  11 -11     1436.46     1756.35    237.00 o 
  -4  12 -11     1201.60     1305.17    304.89 o 
  -2  12 -11     1081.20     1096.60    163.98 o 
   0  12 -11      291.66      340.76     97.36 o 
   2  12 -11     1420.59     1550.09    196.00 o 
   4  12 -11     1652.82     1761.47    221.62 o 
   6  12 -11      932.32      666.16    152.45 o 
  -3  13 -11     1081.96     1076.10    172.94 o 
  -1  13 -11     1123.55     1190.11    176.79 o 
   1  13 -11      445.37      500.90    125.54 o 
   3  13 -11     1077.04     1096.60    181.91 o 
   5  13 -11      672.50      261.34    107.61 o 
   0  14 -11      511.33      324.11    106.33 o 
   2  14 -11      502.58      381.76    119.14 o 
 -10   0 -10     1557.79     1678.20    185.76 o 
  -8   0 -10     2891.83     2667.19    189.60 o 
  -6   0 -10     2487.46     2298.24    158.85 o 
  -4   0 -10     2213.04     2175.26    139.64 o 
   2   0 -10    19123.14    18862.42    480.45 o 
   4   0 -10     3634.67     3870.84    265.82 o 
   6   0 -10    12712.17    12322.00    354.13 o 
   8   0 -10     4985.76     4684.87    269.02 o 
  10   0 -10     3772.18     3726.63    252.37 o 
  12   0 -10      236.93      215.22     94.80 o 
 -11   1 -10      173.81      139.28     54.15 o 
  -9   1 -10     3071.86     3016.50    151.71 o 
  -7   1 -10     1828.78     1612.96     98.28 o 
  -5   1 -10     7216.47     7369.91    240.05 o 
  -3   1 -10     5149.43     4820.66    229.31 o 
  -1   1 -10     5840.99     6193.97    262.62 o 
   1   1 -10    10312.15    10689.31    278.03 o 
   3   1 -10     8251.38     7925.33    186.38 o 
   5   1 -10     3677.35     3680.57     98.54 o 
   7   1 -10     4114.26     4031.19    136.25 o 
   9   1 -10     7715.19     7618.80    270.78 o 
  11   1 -10      398.27      460.96    117.22 o 
 -10   2 -10     2199.88     2106.28    129.54 o 
  -8   2 -10      385.18      376.03     57.89 o 
  -6   2 -10     2313.15     2250.78    111.85 o 
  -4   2 -10     2214.21     2440.44    155.01 o 
  -2   2 -10     7266.31     6649.10    309.38 o 
   0   2 -10     2959.95     3262.88    148.60 o 
   2   2 -10    17868.75    17809.00    370.14 o 
   4   2 -10      835.51      724.42     97.98 o 
   6   2 -10     7668.36     7525.78    201.65 o 
   8   2 -10      417.63      402.32     58.59 o 
  10   2 -10     2888.43     2896.83    156.24 o 
  12   2 -10      543.03      556.75     92.38 o 
 -11   3 -10      521.50      456.69    121.70 o 
  -9   3 -10     2782.54     3081.76    153.92 o 
  -7   3 -10      990.51     1007.03     88.95 o 
  -5   3 -10     6134.50     5711.01    290.80 o 
  -3   3 -10     3601.11     3694.60    196.00 o 
  -1   3 -10     2598.46     2584.43     93.20 o 
   1   3 -10     8244.69     8561.30    196.28 o 
   3   3 -10     3574.34     3375.44    130.84 o 
   5   3 -10     2527.12     2564.74     97.36 o 
   7   3 -10      322.16      330.13     45.05 o 
   9   3 -10     1075.51     1168.98     90.47 o 
  11   3 -10       55.66       86.63     50.22 o 
 -10   4 -10     1521.42     1563.44    128.62 o 
  -8   4 -10      120.22      179.53     45.77 o 
  -6   4 -10      499.71      520.11     89.67 o 
  -4   4 -10     3757.23     3900.86    212.66 o 
  -2   4 -10     3546.85     3588.03    113.26 o 
   0   4 -10      854.00      767.20     43.74 o 
   2   4 -10     3878.32     3696.93    103.46 o 
   4   4 -10     2408.71     2329.21    109.51 o 
   6   4 -10      994.15     1002.61     72.68 o 
   8   4 -10      350.63      241.94     43.74 o 
  10   4 -10     3115.86     2882.73    132.03 o 
  -9   5 -10      779.73      745.04    143.48 o 
  -7   5 -10     3113.07     3343.59    228.03 o 
  -5   5 -10     5984.28     5795.56    301.05 o 
  -3   5 -10     7392.89     7729.97    349.73 o 
  -1   5 -10     2569.70     2472.96    108.22 o 
   1   5 -10     3118.57     3030.85     91.45 o 
   3   5 -10     1919.54     1720.21     94.27 o 
   5   5 -10     1363.35     1327.70    104.39 o 
   7   5 -10      187.00      152.50     36.87 o 
   9   5 -10      315.10      317.80     54.12 o 
  11   5 -10      136.03       85.58     62.44 o 
 -10   6 -10      408.32      351.64     69.26 o 
  -8   6 -10      162.59      118.70     45.27 o 
  -6   6 -10        0.43        7.69     37.15 o 
  -4   6 -10     3220.56     3371.77    201.13 o 
  -2   6 -10     3722.36     3655.91    143.32 o 
   0   6 -10     4397.90     4454.29    123.81 o 
   2   6 -10     2687.21     2636.44    160.13 o 
   4   6 -10      178.53      151.14     39.83 o 
   6   6 -10      178.65      158.44     80.07 o 
   8   6 -10      796.93      640.08     70.53 o 
  10   6 -10     1161.69     1062.23     95.91 o 
  -9   7 -10      261.13      280.46    114.66 o 
  -7   7 -10     1051.23     1217.02    156.29 o 
  -5   7 -10     1037.16      960.80    128.11 o 
  -3   7 -10      637.25      887.78    110.17 o 
  -1   7 -10     1754.72     1687.79    111.45 o 
   1   7 -10     3002.44     3158.97    102.27 o 
   3   7 -10     2381.09     2616.04    125.34 o 
   5   7 -10      346.21      334.12     58.29 o 
   7   7 -10     1386.51     1444.83     99.58 o 
   9   7 -10       25.72       -6.38     32.69 o 
  -8   8 -10      316.00      381.76    108.89 o 
  -6   8 -10      261.75      160.13     70.46 o 
  -4   8 -10       60.31        0.00     42.28 o 
  -2   8 -10      265.46      221.30     44.29 o 
   0   8 -10      122.08      128.19     38.43 o 
   2   8 -10      220.89      193.44     62.77 o 
   4   8 -10      196.73      325.26     76.86 o 
   6   8 -10      258.14      136.10     60.85 o 
   8   8 -10     1465.47     1586.82    136.86 o 
  10   8 -10      839.11      819.72     96.89 o 
  -7   9 -10      134.71       29.46     61.49 o 
  -5   9 -10      116.28       93.52     62.77 o 
  -3   9 -10     1120.66     1251.72    102.49 o 
  -1   9 -10      158.58      164.06     39.94 o 
   1   9 -10      523.57      548.30    103.77 o 
   3   9 -10      291.31      193.44     70.46 o 
   5   9 -10      115.56      106.33     66.62 o 
   7   9 -10       73.34      199.85     85.83 o 
   9   9 -10       11.35       27.19     47.86 o 
  -8  10 -10      366.13      621.32    131.95 o 
  -6  10 -10       81.14       78.79     40.76 o 
  -4  10 -10       82.19       92.73     41.21 o 
  -2  10 -10      213.84      212.26     48.51 o 
   0  10 -10     2129.22     2076.61    185.76 o 
   2  10 -10     1367.48     1284.91    163.98 o 
   4  10 -10      365.43      253.65     83.27 o 
   6  10 -10     1025.73      814.76    151.17 o 
   8  10 -10      216.90      228.03    103.77 o 
  -7  11 -10        8.82        8.60     44.94 o 
  -5  11 -10        8.31      -10.69     35.36 o 
  -3  11 -10      269.00      252.11     56.08 o 
  -1  11 -10      158.49      126.83     66.62 o 
   1  11 -10      483.69      220.34     80.71 o 
   3  11 -10       47.67       21.78     51.24 o 
   5  11 -10      159.86      169.10     80.71 o 
   7  11 -10       81.73       19.22     75.58 o 
  -6  12 -10      113.34      124.10     55.70 o 
  -4  12 -10      219.29      123.62     50.73 o 
  -2  12 -10      260.32      261.34     90.96 o 
   0  12 -10       18.54       28.18     55.09 o 
   2  12 -10       26.30       11.53     52.52 o 
   4  12 -10      165.74       32.03     65.33 o 
   6  12 -10      213.41      235.72    106.33 o 
  -3  13 -10      179.89      131.95     80.71 o 
  -1  13 -10      834.88      874.97    153.73 o 
   1  13 -10     1309.17     1177.30    176.79 o 
   3  13 -10      165.58      203.69     92.24 o 
   5  13 -10      193.73      122.98     92.24 o 
  -2  14 -10     1078.56      848.07    155.01 o 
   0  14 -10       54.01       58.93     69.18 o 
   2  14 -10      386.08      347.17    112.73 o 
 -11   1  -9       63.59       39.91     38.11 o 
  -9   1  -9     2024.52     1819.29    112.28 o 
  -7   1  -9      412.12      440.38     56.57 o 
  -5   1  -9      119.39      182.19     33.74 o 
  -3   1  -9      586.02      687.93     78.15 o 
  -1   1  -9      125.89      143.48     28.18 o 
   1   1  -9      184.98      205.98     40.99 o 
   3   1  -9      376.93      405.76     27.75 o 
   5   1  -9     2824.76     2889.38     81.61 o 
   7   1  -9       98.47       94.34     27.05 o 
   9   1  -9       59.10       82.70     55.73 o 
  11   1  -9      172.72      269.62     62.33 o 
 -10   2  -9      536.93      571.73     78.32 o 
  -8   2  -9      654.80      506.71     64.65 o 
  -6   2  -9     1909.91     2051.05    103.69 o 
  -4   2  -9     2176.78     2173.97    140.92 o 
  -2   2  -9      237.64      256.82     26.00 o 
   0   2  -9      829.97      703.31     58.93 o 
   2   2  -9     4766.94     4641.96    152.15 o 
   4   2  -9     1047.52     1193.16     86.85 o 
   6   2  -9       21.34       28.31     19.71 o 
   8   2  -9     1375.64     1289.99     86.99 o 
  10   2  -9      421.39      369.71     66.21 o 
  12   2  -9      350.44      374.51     77.69 o 
 -11   3  -9      118.32      102.30     50.12 o 
  -9   3  -9     2255.18     2135.84    124.85 o 
  -7   3  -9     1662.77     1514.27     94.00 o 
  -5   3  -9     1089.96     1204.20    108.89 o 
  -3   3  -9     1387.94     1397.65    101.20 o 
  -1   3  -9     1104.48     1193.56     52.52 o 
   1   3  -9     3619.61     3509.87     96.43 o 
   3   3  -9     3808.15     3760.57    137.65 o 
   5   3  -9      580.21      644.67     53.37 o 
   7   3  -9      247.61      322.69     44.09 o 
   9   3  -9      337.29      375.06     53.03 o 
  11   3  -9      745.23      893.22    103.16 o 
 -10   4  -9      654.24      718.42    174.87 o 
  -8   4  -9      606.29      732.28     78.04 o 
  -6   4  -9     2263.56     2206.00    163.98 o 
  -4   4  -9      303.91      318.99     65.33 o 
  -2   4  -9     1351.14     1167.01     52.81 o 
   0   4  -9     1419.68     1390.82     52.09 o 
   2   4  -9     5361.08     5291.40    132.76 o 
   4   4  -9      931.20     1007.80     81.68 o 
   6   4  -9      450.74      405.46     47.29 o 
   8   4  -9     2791.62     2738.11    116.43 o 
  10   4  -9      112.44       25.61     33.48 o 
  -9   5  -9      944.67     1045.51    100.58 o 
  -7   5  -9      109.92      189.60     62.77 o 
  -5   5  -9      157.17      210.10     60.21 o 
  -3   5  -9     6317.30     6547.54    292.08 o 
  -1   5  -9     3563.32     3546.76    107.07 o 
   1   5  -9     1276.64     1196.35     49.52 o 
   3   5  -9     1559.48     1491.91    105.05 o 
   5   5  -9     2468.77     2363.23    285.68 o 
   7   5  -9       97.07       97.34     38.64 o 
   9   5  -9      209.82      175.28     43.21 o 
  11   5  -9       74.38       66.27     42.03 o 
 -10   6  -9     1153.21     1317.47    118.19 o 
  -8   6  -9       65.26       63.24     35.54 o 
  -6   6  -9     2818.82     2790.17    198.57 o 
  -4   6  -9      610.57      609.79     92.24 o 
  -2   6  -9     9494.79     9326.24    278.93 o 
   0   6  -9     2646.50     2711.73     87.34 o 
   2   6  -9     4688.22     4516.12    123.05 o 
   4   6  -9     1917.99     1715.09    103.08 o 
   6   6  -9     1147.49     1085.10    146.68 o 
   8   6  -9     1454.95     1459.16    101.63 o 
  10   6  -9      248.19      355.71     59.83 o 
  -9   7  -9      768.90      723.01     87.72 o 
  -7   7  -9     1100.98     1208.05    153.73 o 
  -5   7  -9     1764.70     1639.77    146.04 o 
  -3   7  -9    11588.17    11869.11    490.65 o 
  -1   7  -9     4078.74     3771.92    150.09 o 
   1   7  -9     6950.46     7042.98    222.25 o 
   3   7  -9     3800.62     3699.65    154.11 o 
   5   7  -9     1858.01     1777.34    117.25 o 
   7   7  -9      952.83      932.93    102.79 o 
   9   7  -9     2927.28     3052.50    137.26 o 
  -8   8  -9      245.22      324.11     97.36 o 
  -6   8  -9     3496.07     3759.94    244.68 o 
  -4   8  -9      399.31      408.66     85.83 o 
  -2   8  -9     4919.01     5121.21    421.47 o 
   0   8  -9      356.14      391.92     49.84 o 
   2   8  -9     9975.14     9906.51    456.06 o 
   4   8  -9     3678.82     3563.93    204.97 o 
   6   8  -9      408.49      600.28    183.83 o 
   8   8  -9     4804.82     4695.44    172.60 o 
  10   8  -9      546.02      732.21    106.60 o 
  -9   9  -9     1789.20     2033.06    231.87 o 
  -7   9  -9     3502.21     3588.27    252.37 o 
  -5   9  -9      346.17      289.52     80.71 o 
  -3   9  -9     2579.83     2897.11    141.91 o 
  -1   9  -9       77.86       43.63     30.64 o 
   1   9  -9     1714.93     1816.56    160.13 o 
   3   9  -9     2573.92     2359.73    197.28 o 
   5   9  -9     1957.64     1821.68    203.69 o 
   7   9  -9     3443.95     2932.37    243.40 o 
   9   9  -9     2535.23     2582.22    170.40 o 
  -8  10  -9      737.96      666.16    139.64 o 
  -6  10  -9     1930.03     2004.17    127.21 o 
  -4  10  -9      874.48      886.83     91.37 o 
  -2  10  -9      584.61      636.00     73.87 o 
   0  10  -9       27.05       60.21     52.52 o 
   2  10  -9     2149.08     1865.24    171.66 o 
   4  10  -9     1841.66     1748.66    202.41 o 
   6  10  -9      271.32      216.50     89.67 o 
   8  10  -9     1704.83     1642.33    225.47 o 
  -7  11  -9      501.72      673.80     92.77 o 
  -5  11  -9     1029.81     1208.15    114.27 o 
  -3  11  -9     2276.41     2458.16    133.98 o 
  -1  11  -9       88.23      146.04     69.18 o 
   1  11  -9     1443.35     1269.54    166.54 o 
   3  11  -9       90.39      176.79     78.15 o 
   5  11  -9     1175.56     1249.04    181.91 o 
   7  11  -9     1135.92     1104.28    184.47 o 
  -6  12  -9      898.70      992.94    110.96 o 
  -4  12  -9     1774.08     1511.61    125.90 o 
  -2  12  -9      943.43     1054.32    153.73 o 
   0  12  -9      532.79      456.06    108.89 o 
   2  12  -9      605.92      576.48    121.70 o 
   4  12  -9     1079.90     1290.04    184.47 o 
   6  12  -9      483.47      233.15     98.64 o 
  -5  13  -9      689.45      619.63     87.87 o 
  -3  13  -9     1352.36     1445.05    188.32 o 
  -1  13  -9      383.35      523.96    120.42 o 
   1  13  -9     1951.80     1915.20    221.62 o 
   3  13  -9     1162.40     1135.03    175.51 o 
   5  13  -9      776.95      743.02    152.45 o 
  -2  14  -9      562.09      804.51    148.60 o 
   0  14  -9      972.14      726.37    140.92 o 
   2  14  -9     1074.33     1137.59    184.47 o 
   4  14  -9      467.73      458.62    129.39 o 
 -10   0  -8     1996.08     1825.52    163.98 o 
  -8   0  -8     3529.39     3428.14    215.22 o 
  -6   0  -8     7245.02     7755.59    352.29 o 
  -4   0  -8    17705.71    17345.67    663.59 o 
   2   0  -8      528.36      538.49     37.92 o 
   4   0  -8    14414.61    13593.13    486.81 o 
   6   0  -8      202.80      183.14     36.20 o 
   8   0  -8    10604.17    10707.85    328.36 o 
  10   0  -8     1481.11     1562.90    176.79 o 
  12   0  -8      619.69      671.28    134.51 o 
 -11   1  -8     3174.88     3032.08    160.70 o 
  -9   1  -8      175.09      209.22     48.15 o 
  -7   1  -8     4880.51     4692.16    181.62 o 
  -5   1  -8     5146.03     5128.57    175.24 o 
  -3   1  -8     8795.87     8292.36    338.20 o 
  -1   1  -8     3167.19     3170.65    119.14 o 
   1   1  -8     2962.25     3033.85    106.43 o 
   3   1  -8     3089.18     2940.69     72.80 o 
   5   1  -8     3497.87     3212.58     89.57 o 
   7   1  -8     3659.42     3590.35    103.15 o 
   9   1  -8     5250.36     5314.52    170.83 o 
  11   1  -8     1403.98     1427.75    126.82 o 
 -10   2  -8     3323.98     3425.02    166.13 o 
  -8   2  -8     3856.50     3671.79    159.15 o 
  -6   2  -8     1119.90     1122.99     76.90 o 
  -4   2  -8     7793.45     7052.29    308.74 o 
  -2   2  -8     2940.39     2982.33    160.13 o 
   0   2  -8    15393.90    15801.99    538.05 o 
   2   2  -8    10806.78    10737.80    290.09 o 
   4   2  -8    19052.68    19140.66    407.25 o 
   6   2  -8      434.70      336.72     39.93 o 
   8   2  -8     7773.66     7877.81    217.74 o 
  10   2  -8     1029.97     1047.82     87.26 o 
  12   2  -8      747.96      840.54    101.93 o 
 -11   3  -8     1132.29     1256.77    116.48 o 
  -9   3  -8      710.84      795.59    106.97 o 
  -7   3  -8     1484.24     1360.39     87.13 o 
  -5   3  -8     2591.53     2419.94    155.01 o 
  -3   3  -8     4489.44     4239.06    206.25 o 
  -1   3  -8     2444.63     2536.07     88.65 o 
   1   3  -8    12329.32    12268.92    262.20 o 
   3   3  -8     8980.19     9037.23    258.90 o 
   5   3  -8     1986.09     1976.69     80.61 o 
   7   3  -8     2580.86     2639.00    104.99 o 
   9   3  -8      969.27      949.29     79.99 o 
  11   3  -8     1039.49     1131.81    114.89 o 
 -10   4  -8     1078.65      977.56     99.11 o 
  -8   4  -8      719.90      610.39     70.66 o 
  -6   4  -8      275.39      321.55     71.74 o 
  -4   4  -8     8347.10     8101.48    349.73 o 
  -2   4  -8     6680.92     6872.94    306.18 o 
   0   4  -8    14924.33    15704.75    329.51 o 
   2   4  -8     6405.29     6549.21    155.26 o 
   4   4  -8     5131.66     5134.15    177.01 o 
   6   4  -8     1821.03     1669.90     79.80 o 
   8   4  -8     1172.56     1290.39     93.39 o 
  10   4  -8      442.86      565.63     66.96 o 
  12   4  -8      932.03     1201.64    133.08 o 
 -11   5  -8      659.72      698.18    140.92 o 
  -9   5  -8      211.41      209.44     51.61 o 
  -7   5  -8     1998.15     1869.08    161.41 o 
  -5   5  -8     2181.38     2345.64    162.70 o 
  -3   5  -8     5420.66     5120.43    253.65 o 
  -1   5  -8     2034.24     1931.53     84.26 o 
   1   5  -8    16277.15    15984.06    341.51 o 
   3   5  -8      323.18      275.07     41.64 o 
   5   5  -8      373.32      382.85     76.22 o 
   7   5  -8     1143.77     1028.12    134.53 o 
   9   5  -8      428.21      412.55     57.43 o 
  11   5  -8      910.32      771.86    175.51 o 
 -10   6  -8      555.76      544.45    121.70 o 
  -8   6  -8     1209.33     1152.26     99.53 o 
  -6   6  -8      246.83      351.01     83.27 o 
  -4   6  -8     3551.48     3706.13    211.38 o 
  -2   6  -8      402.00      336.94     44.14 o 
   0   6  -8      101.69      145.48     28.31 o 
   2   6  -8     4365.05     4406.40    198.87 o 
   4   6  -8      526.08      575.01     72.38 o 
   6   6  -8      755.76      796.82     84.61 o 
   8   6  -8      855.80      861.87     77.16 o 
  10   6  -8      289.12      280.54     54.93 o 
  -9   7  -8      582.43      566.23    121.70 o 
  -7   7  -8      140.58       65.33     55.09 o 
  -5   7  -8      633.53      662.31    107.61 o 
  -3   7  -8      798.96      694.34     96.08 o 
  -1   7  -8      514.25      572.43     58.00 o 
   1   7  -8     1407.80     1422.54     74.44 o 
   3   7  -8     1092.11     1139.27     92.18 o 
   5   7  -8       87.18       69.63     34.17 o 
   7   7  -8      575.21      555.12     78.42 o 
   9   7  -8     1446.00     1487.04    110.15 o 
  11   7  -8      254.30      138.41     65.96 o 
  -8   8  -8      213.21      162.70     78.15 o 
  -6   8  -8      525.87      439.41     97.36 o 
  -4   8  -8      511.90      498.34     92.24 o 
  -2   8  -8      506.36      605.02     82.63 o 
   0   8  -8       34.78       53.60     25.71 o 
   2   8  -8     2450.10     2376.38    181.91 o 
   4   8  -8      312.45      368.95     87.11 o 
   6   8  -8       76.31       76.85     40.24 o 
   8   8  -8      129.31      181.95     44.52 o 
  10   8  -8      332.31      390.73    125.54 o 
  -9   9  -8      113.76      -16.65     69.18 o 
  -7   9  -8       28.69       40.99     64.05 o 
  -5   9  -8      629.31      615.26     75.54 o 
  -3   9  -8     1491.43     1623.64    100.93 o 
  -1   9  -8      291.86      258.20     46.69 o 
   1   9  -8      189.53      187.04     61.49 o 
   3   9  -8       78.93       70.46     53.80 o 
   5   9  -8      233.61      219.06     80.71 o 
   7   9  -8      159.08      107.61     74.30 o 
   9   9  -8      419.54      417.63    125.54 o 
  -8  10  -8       49.23       42.28     62.77 o 
  -6  10  -8      360.39      419.90     68.77 o 
  -4  10  -8      376.62      491.25     92.24 o 
  -2  10  -8     2139.27     2133.12    115.68 o 
   0  10  -8      703.52      810.92    122.98 o 
   2  10  -8      945.48      891.62    133.23 o 
   4  10  -8      213.04      279.27     90.96 o 
   6  10  -8      941.98     1070.97    169.10 o 
   8  10  -8      316.63      224.19    103.77 o 
  -7  11  -8      287.39      192.70     57.25 o 
  -5  11  -8      326.24      332.78     64.76 o 
  -3  11  -8      618.87      557.59     74.02 o 
  -1  11  -8     1084.14     1322.10     98.00 o 
   1  11  -8     1205.42     1284.91    165.26 o 
   3  11  -8      282.79      253.65     83.27 o 
   5  11  -8      338.98      362.54    108.89 o 
   7  11  -8      171.43      283.12    107.61 o 
  -6  12  -8      128.93       48.49     61.49 o 
  -4  12  -8      144.03      231.46     58.38 o 
  -2  12  -8      174.11       97.17     43.02 o 
   0  12  -8      178.56      265.18     85.83 o 
   2  12  -8     1052.77     1161.93    166.54 o 
   4  12  -8       74.17       62.77     67.90 o 
   6  12  -8       97.37      115.30     81.99 o 
  -5  13  -8      190.30      176.79     55.26 o 
  -3  13  -8      130.62      194.21     76.86 o 
  -1  13  -8       38.98      105.05     65.33 o 
   1  13  -8     1230.07     1340.00    183.19 o 
   3  13  -8       49.84       11.53     65.33 o 
   5  13  -8      282.99      333.08    115.30 o 
  -2  14  -8      437.69      520.11    119.14 o 
   0  14  -8      749.28      699.46    137.07 o 
   2  14  -8      162.31       99.92     83.27 o 
   4  14  -8     1110.46     1028.70    184.47 o 
 -11   1  -7      246.50      169.28     80.07 o 
  -9   1  -7      887.08      962.07     89.34 o 
  -7   1  -7     1951.11     1918.73    101.88 o 
  -5   1  -7       79.62      107.25     25.71 o 
  -3   1  -7     2610.37     2658.22    144.76 o 
  -1   1  -7      543.78      516.27     38.43 o 
   1   1  -7      520.15      502.08     34.75 o 
   3   1  -7     2222.25     2289.16     74.42 o 
   5   1  -7      462.33      480.99     44.19 o 
   7   1  -7      343.33      339.29     34.46 o 
   9   1  -7      504.27      480.24     63.37 o 
  11   1  -7      319.97      290.13     63.39 o 
 -10   2  -7      325.31      288.69     56.53 o 
  -8   2  -7     1688.88     1742.72    102.79 o 
  -6   2  -7      856.96      815.44     68.28 o 
  -4   2  -7     2275.54     2336.67    140.92 o 
  -2   2  -7     3725.80     4041.77    187.04 o 
   0   2  -7     1422.37     1613.53     77.50 o 
   2   2  -7     5328.52     5454.31    163.84 o 
   4   2  -7     3182.13     3437.12    105.68 o 
   6   2  -7      178.81      188.72     24.59 o 
   8   2  -7      957.18      938.04     71.97 o 
  10   2  -7     1091.53     1116.75     87.69 o 
  12   2  -7        1.69      -22.54     41.64 o 
 -11   3  -7      469.08      488.34     76.54 o 
  -9   3  -7     2064.97     1949.42    139.00 o 
  -7   3  -7     1161.00     1314.78     83.61 o 
  -5   3  -7      692.40      759.67     96.08 o 
  -3   3  -7     3814.47     4054.58    197.28 o 
  -1   3  -7       36.58       53.04     13.50 o 
   1   3  -7     1134.54     1201.74     65.25 o 
   3   3  -7     4213.42     4173.63    179.99 o 
   5   3  -7      377.20      420.23     30.32 o 
   7   3  -7     1740.05     1704.04     85.98 o 
   9   3  -7      572.08      607.35     62.75 o 
  11   3  -7      616.39      537.94     68.08 o 
 -10   4  -7       75.66       35.76     36.61 o 
  -8   4  -7      817.39      983.85    160.77 o 
  -6   4  -7      192.10      142.20     52.52 o 
  -4   4  -7     7349.50     7462.23    320.27 o 
  -2   4  -7     1203.21     1237.51     89.67 o 
   0   4  -7     8560.45     8190.81    184.08 o 
   2   4  -7    13015.23    12924.41    277.28 o 
   4   4  -7     1057.31     1067.56     80.61 o 
   6   4  -7     1302.85     1264.53     72.66 o 
   8   4  -7     1202.41     1224.02     85.36 o 
  10   4  -7     1311.29     1348.02     99.15 o 
  12   4  -7        0.71       25.54     51.13 o 
 -11   5  -7      359.66      413.79    115.30 o 
  -9   5  -7      582.99      752.03     81.57 o 
  -5   5  -7     1671.10     1674.36    130.67 o 
  -3   5  -7     6510.78     6591.10    295.93 o 
  -1   5  -7    14341.55    14240.74    385.81 o 
   1   5  -7    14173.88    14404.27    307.22 o 
   3   5  -7     1748.08     1634.94     86.51 o 
   5   5  -7     3226.24     3231.62    141.50 o 
   7   5  -7     5861.13     6047.92    180.70 o 
   9   5  -7     1133.25     1129.29     87.64 o 
  11   5  -7       66.19       52.27     49.03 o 
 -10   6  -7      269.36      308.74     97.36 o 
  -8   6  -7     1139.56     1125.71     96.31 o 
  -6   6  -7      901.04      809.64    116.58 o 
  -4   6  -7     4078.20     3972.60    222.91 o 
  -2   6  -7     4826.72     4630.36    253.01 o 
   0   6  -7     8424.13     8323.11    330.52 o 
   2   6  -7     8939.59     9164.42    212.34 o 
   4   6  -7     1407.66     1265.81    194.72 o 
   6   6  -7     4028.96     3969.49    171.93 o 
   8   6  -7     1109.17     1019.26     82.37 o 
  10   6  -7      988.92     1145.09    145.80 o 
  -9   7  -7      733.89      681.53    130.67 o 
  -7   7  -7      696.20      951.83    135.79 o 
  -5   7  -7     3283.45     3020.76    201.13 o 
  -3   7  -7      962.63      839.10    103.77 o 
  -1   7  -7      941.15      847.73     68.63 o 
   1   7  -7     1357.72     1330.66     71.08 o 
   3   7  -7     7094.99     6952.36    348.45 o 
   5   7  -7      811.68      787.83     82.19 o 
   7   7  -7     3609.53     3458.19    173.07 o 
   9   7  -7     1420.70     1475.72    106.52 o 
  11   7  -7     1644.24     2081.74    258.78 o 
 -10   8  -7      501.56      512.43    120.42 o 
  -8   8  -7      604.92      605.95    119.14 o 
  -6   8  -7      690.37      762.24    121.70 o 
  -4   8  -7     3245.18     3169.36    204.97 o 
  -2   8  -7      107.07      157.42     35.70 o 
   0   8  -7     4535.26     4437.75    165.07 o 
   2   8  -7     3661.37     3542.16    216.50 o 
   4   8  -7     1609.75     1495.01    170.38 o 
   6   8  -7      135.22      175.51     73.02 o 
   8   8  -7     1051.92      916.57    100.90 o 
  10   8  -7     1258.13     1413.02    217.78 o 
  -9   9  -7      187.42      297.21    101.20 o 
  -7   9  -7      860.34      980.02    147.32 o 
  -5   9  -7     5261.12     5412.43    265.18 o 
  -3   9  -7     2027.66     2168.63    115.03 o 
  -1   9  -7     3098.47     3361.35    142.43 o 
   1   9  -7      252.90      253.65     67.90 o 
   3   9  -7     4865.80     4608.01    281.84 o 
   5   9  -7       16.65        6.41     48.68 o 
   7   9  -7     2964.80     3180.89    249.81 o 
   9   9  -7      641.15      878.81    166.54 o 
  -8  10  -7      749.52      629.00    130.67 o 
  -6  10  -7     1066.45     1084.75    104.13 o 
  -4  10  -7     4185.33     4371.93    188.39 o 
  -2  10  -7     1628.40     1735.36    100.85 o 
   0  10  -7     1541.40     1552.19     97.64 o 
   2  10  -7     1816.57     1733.29    157.57 o 
   4  10  -7      461.75      627.72    119.14 o 
   6  10  -7     1787.62     1726.88    210.10 o 
   8  10  -7     1614.30     1389.96    210.10 o 
  -7  11  -7     1284.35     1171.47    114.52 o 
  -5  11  -7     3257.84     3075.52    157.07 o 
  -3  11  -7     1549.13     1482.90    107.72 o 
  -1  11  -7      441.69      492.77     64.01 o 
   1  11  -7      453.63      590.57    114.02 o 
   3  11  -7     1357.80     1505.26    185.76 o 
   5  11  -7       29.51      -17.93     55.09 o 
   7  11  -7     2252.98     2289.27    257.49 o 
  -6  12  -7      574.63      643.35     88.23 o 
  -4  12  -7     2804.46     2821.71    151.63 o 
  -2  12  -7     1468.99     1494.15    108.64 o 
   0  12  -7     2274.76     2203.44    194.72 o 
   2  12  -7      951.56     1199.08    167.82 o 
   4  12  -7       13.84      -32.03     49.96 o 
   6  12  -7     1246.11     1497.57    213.94 o 
  -5  13  -7      891.49     1028.81    107.61 o 
  -3  13  -7      640.90      783.60     91.75 o 
  -1  13  -7     2401.21     2281.58    202.41 o 
   1  13  -7     2180.05     2489.12    215.22 o 
   3  13  -7     1379.93     1341.28    192.16 o 
   5  13  -7       65.63      165.26     85.83 o 
  -4  14  -7      418.43      518.85     80.89 o 
  -2  14  -7      525.21      534.21    120.42 o 
   0  14  -7      578.63      566.23    124.26 o 
   2  14  -7      991.41      960.80    160.13 o 
   4  14  -7      753.86     1094.03    180.63 o 
  -1  15  -7       86.22      155.01     88.39 o 
   1  15  -7     1284.36     1097.88    181.91 o 
 -12   0  -6     2512.56     2337.95    206.25 o 
 -10   0  -6      978.41     1127.34    140.92 o 
  -8   0  -6     3904.53     3849.61    234.44 o 
  -6   0  -6     9877.77     9273.66    398.41 o 
  -4   0  -6    28759.37    28980.35   1056.88 o 
   2   0  -6    27196.58    26483.73    633.18 o 
   4   0  -6      617.64      779.62     75.58 o 
   6   0  -6     2109.97     1887.47     95.91 o 
   8   0  -6     1325.91     1231.12     96.47 o 
  10   0  -6     2322.28     2499.89    136.27 o 
  12   0  -6      256.39      233.15     90.96 o 
 -11   1  -6      673.71      628.48     91.60 o 
  -9   1  -6     2820.95     3129.25    145.39 o 
  -7   1  -6     1338.13     1278.13     78.32 o 
  -5   1  -6     9056.02     8518.86    256.35 o 
  -3   1  -6     3735.05     4108.39    199.85 o 
   1   1  -6     3394.38     3502.31    137.71 o 
   3   1  -6       40.01       20.67     12.72 o 
   5   1  -6     3092.34     3330.57     86.07 o 
   7   1  -6     7477.29     7410.85    171.93 o 
   9   1  -6    11668.21    11825.31    255.75 o 
  11   1  -6      649.89      609.53     67.84 o 
 -12   2  -6     1416.27     1628.24    199.85 o 
 -10   2  -6      721.28      741.61     82.97 o 
  -8   2  -6     2346.35     2477.99    122.68 o 
  -6   2  -6     7049.79     6923.37    221.85 o 
  -4   2  -6    14524.08    15581.64    602.10 o 
  -2   2  -6     4852.80     4526.02    201.13 o 
   0   2  -6      199.87      189.14     29.46 o 
   2   2  -6     7621.44     7157.32    238.28 o 
   4   2  -6     3376.33     3507.09    189.13 o 
   6   2  -6     3967.05     4057.87    105.95 o 
   8   2  -6     1428.16     1371.61     85.38 o 
  10   2  -6     1480.00     1579.51    102.50 o 
  12   2  -6      109.27      124.26     75.58 o 
 -11   3  -6      378.69      323.21     62.48 o 
  -9   3  -6     2537.56     2578.51    229.31 o 
  -7   3  -6      593.35      575.38     60.67 o 
  -5   3  -6     4501.11     4362.04    217.78 o 
  -3   3  -6     3840.18     3886.76    183.19 o 
  -1   3  -6    10438.03    10185.78    388.16 o 
   1   3  -6    27999.44    28083.55    555.62 o 
   3   3  -6     7224.40     6891.13    283.76 o 
   5   3  -6     2768.42     2764.25     73.54 o 
   7   3  -6     4865.69     4751.04    147.45 o 
   9   3  -6     3188.00     3291.39    127.57 o 
  11   3  -6      409.22      411.85     60.76 o 
 -10   4  -6     1281.02     1362.36    271.59 o 
  -8   4  -6     1120.19     1145.52     85.87 o 
  -6   4  -6     2426.87     2117.61    153.73 o 
  -4   4  -6     7052.32     7335.40    326.67 o 
  -2   4  -6     2487.25     2377.66    126.83 o 
   0   4  -6    17375.92    17335.64    357.13 o 
   2   4  -6    21806.60    22161.88    449.29 o 
   4   4  -6     2044.90     1870.58     94.00 o 
   6   4  -6     5708.15     5773.42    163.97 o 
   8   4  -6       86.47       61.11     29.35 o 
  10   4  -6      489.16      439.23     59.89 o 
  12   4  -6      180.02      194.31     66.14 o 
 -11   5  -6      499.83      381.76    110.17 o 
  -9   5  -6      601.36      630.21     74.13 o 
  -7   5  -6       43.05       45.34     44.84 o 
  -5   5  -6     1663.73     1624.40    130.67 o 
  -3   5  -6     2220.27     2448.12    148.60 o 
  -1   5  -6     2679.76     2635.29    100.35 o 
   1   5  -6    15378.48    15200.26    323.72 o 
   3   5  -6    11319.48    11867.32    335.95 o 
   5   5  -6     2812.96     2644.49    124.43 o 
   7   5  -6     3485.14     3318.47    123.49 o 
   9   5  -6      961.75     1115.94     86.33 o 
  11   5  -6      366.25      414.65     81.15 o 
 -10   6  -6      406.37      591.85    124.26 o 
  -8   6  -6     2374.64     2396.11    125.25 o 
  -6   6  -6      829.64      721.24    107.61 o 
  -4   6  -6     1193.26     1313.10    114.02 o 
  -2   6  -6      975.25      936.27     62.05 o 
   0   6  -6     1905.72     1928.59     86.06 o 
   2   6  -6     2659.56     2915.06     87.55 o 
   4   6  -6     1303.07     1202.36    158.21 o 
   6   6  -6     2129.29     2012.60    115.78 o 
   8   6  -6     1761.95     1879.48     98.86 o 
  10   6  -6      899.20      775.45    101.83 o 
  -9   7  -6      245.56      240.84     88.39 o 
  -7   7  -6      574.27      589.29    108.89 o 
  -5   7  -6      973.76     1142.71    134.51 o 
  -3   7  -6     2753.99     2792.80    169.10 o 
  -1   7  -6     1189.15     1237.98     71.81 o 
   1   7  -6     3331.97     3287.66    192.16 o 
   3   7  -6     6739.11     7044.60    344.61 o 
   5   7  -6      540.13      498.36     66.14 o 
   7   7  -6      268.66      396.44     68.89 o 
   9   7  -6     1276.95     1218.40     94.58 o 
  11   7  -6      265.49      231.87    102.49 o 
 -10   8  -6       98.92      114.02     76.86 o 
  -8   8  -6      628.24      511.15    112.73 o 
  -6   8  -6      938.12     1044.07    140.92 o 
  -4   8  -6     1214.67     1272.22     82.59 o 
  -2   8  -6      132.25      106.00     32.07 o 
   0   8  -6     2666.95     2580.00    130.67 o 
   2   8  -6      706.44      839.10    115.30 o 
   4   8  -6     2672.78     2384.07    185.76 o 
   6   8  -6      162.51      210.10     78.15 o 
   8   8  -6      257.21      260.57     58.96 o 
  10   8  -6       79.92       30.75     80.71 o 
  -9   9  -6        0.18       16.65     66.62 o 
  -7   9  -6       90.02       19.22     52.52 o 
  -5   9  -6       70.57       80.25     37.76 o 
  -3   9  -6       25.59       26.34     28.94 o 
  -1   9  -6      326.67      380.42     51.80 o 
   1   9  -6        5.08       46.84     26.16 o 
   3   9  -6     1568.07     1415.58    163.98 o 
   5   9  -6       52.93       20.50     47.40 o 
   7   9  -6      149.69      175.51     88.39 o 
   9   9  -6      120.82      114.02     87.11 o 
  -8  10  -6      165.18      216.50     87.11 o 
  -6  10  -6      328.89      384.57     63.86 o 
  -4  10  -6     1138.68     1053.54     94.09 o 
  -2  10  -6     2108.96     2218.16    163.98 o 
   0  10  -6      229.07      214.44     43.09 o 
   2  10  -6       72.62      105.05     60.21 o 
   4  10  -6       61.02       98.64     58.93 o 
   6  10  -6      278.63      143.48     73.02 o 
   8  10  -6      344.15      347.17    117.86 o 
  -7  11  -6      103.26       97.15     46.45 o 
  -5  11  -6      151.40      113.48     83.91 o 
  -3  11  -6      634.55      539.74     70.22 o 
  -1  11  -6       57.16      134.74     40.28 o 
   1  11  -6      237.18      171.66     73.02 o 
   3  11  -6     1254.73     1101.72    155.01 o 
   5  11  -6      800.84      536.77    121.70 o 
   7  11  -6      296.84      203.69     93.52 o 
  -6  12  -6     1191.67     1042.03    106.79 o 
  -4  12  -6      131.29       62.17     41.64 o 
  -2  12  -6      173.78      102.41     43.09 o 
   0  12  -6      677.72      666.16    119.14 o 
   2  12  -6       88.75      183.19     73.02 o 
   4  12  -6      146.27       49.96     62.77 o 
   6  12  -6     1275.76     1119.65    180.63 o 
  -5  13  -6      921.85     1133.46    112.28 o 
  -3  13  -6      354.02      345.89     63.33 o 
  -1  13  -6      217.97      238.28     83.27 o 
   1  13  -6      315.96      261.34     92.24 o 
   3  13  -6      526.70      449.66    119.14 o 
   5  13  -6      107.30      121.70     78.15 o 
  -4  14  -6       20.56       34.01     54.45 o 
  -2  14  -6      216.25      153.73     79.43 o 
   0  14  -6      510.81      522.68    120.42 o 
   2  14  -6      137.96      110.17     75.58 o 
   4  14  -6       85.15       97.36     74.30 o 
  -1  15  -6      298.36      297.21     99.92 o 
   1  15  -6      292.17      210.10     90.96 o 
 -11   1  -5      128.46      109.37     44.67 o 
  -9   1  -5      216.97      173.46     41.64 o 
  -7   1  -5      478.02      444.94     78.15 o 
  -5   1  -5     1669.93     1789.05     82.42 o 
  -3   1  -5      106.07      115.30     30.75 o 
  -1   1  -5     2455.39     2753.02    122.98 o 
   1   1  -5     1839.50     2002.91     68.39 o 
   3   1  -5     3593.89     3723.95    100.81 o 
   5   1  -5      873.75      947.18     45.77 o 
   7   1  -5      976.23      948.50     55.28 o 
   9   1  -5       91.79       64.73     24.66 o 
  11   1  -5      321.72      288.31     50.12 o 
 -12   2  -5      119.80       80.71     71.74 o 
 -10   2  -5     1184.17     1196.72    103.65 o 
  -8   2  -5      543.41      549.25     80.07 o 
  -6   2  -5     1946.00     1996.14     94.91 o 
  -4   2  -5     2412.68     2517.30    140.92 o 
  -2   2  -5     2639.93     2783.76    138.36 o 
   0   2  -5    16343.13    16928.98    404.44 o 
   2   2  -5     5018.15     5167.83    152.54 o 
   4   2  -5      165.84      174.37     24.41 o 
   6   2  -5      687.26      616.82     40.71 o 
   8   2  -5      323.55      336.07     36.82 o 
  10   2  -5      113.04      120.01     38.06 o 
  12   2  -5      294.03      263.54     67.65 o 
 -11   3  -5      612.16      709.71    130.67 o 
  -9   3  -5      787.36      667.20    118.50 o 
  -7   3  -5     2526.73     2512.42    116.48 o 
  -5   3  -5     3804.38     4251.87    216.50 o 
  -3   3  -5      594.48      590.57     69.18 o 
  -1   3  -5     9164.52     9354.37    362.54 o 
   1   3  -5     9761.59    10025.06    220.56 o 
   3   3  -5    19249.85    19458.30    496.92 o 
   5   3  -5     7585.49     7631.89    181.61 o 
   7   3  -5       68.06       59.21     19.57 o 
   9   3  -5      965.09      805.34     72.97 o 
  11   3  -5      199.05      219.14     63.47 o 
 -10   4  -5     2363.82     2575.18    136.46 o 
  -8   4  -5      237.92      189.49     43.56 o 
  -6   4  -5     1959.75     1871.64    142.20 o 
  -4   4  -5     1251.76     1014.61     90.96 o 
  -2   4  -5     7848.29     7209.86    301.05 o 
   0   4  -5     5942.57     6061.52    164.32 o 
   2   4  -5    13802.42    14261.11    295.10 o 
   4   4  -5     1502.15     1724.32    117.86 o 
   6   4  -5     5573.10     5266.43    153.29 o 
   8   4  -5     2575.40     2538.52    107.25 o 
  10   4  -5      260.74      285.95     51.38 o 
  12   4  -5     1158.36     1238.97    132.41 o 
 -11   5  -5      782.42      758.39    140.92 o 
  -9   5  -5      400.33      439.34     94.80 o 
  -7   5  -5     1858.16     1794.04     96.91 o 
  -5   5  -5     4000.16     3866.27    226.75 o 
  -3   5  -5      795.37      891.62     93.52 o 
  -1   5  -5     3714.54     4016.24    135.37 o 
   1   5  -5    28914.96    28772.25    720.45 o 
   3   5  -5     8678.33     9083.52    265.76 o 
   5   5  -5     3487.90     3437.57    146.34 o 
   7   5  -5     6180.22     6216.52    179.58 o 
   9   5  -5      921.24      887.36     76.23 o 
  11   5  -5      264.89      316.50     87.11 o 
 -10   6  -5     2668.03     3210.36    247.25 o 
  -8   6  -5      399.44      291.65     50.46 o 
  -6   6  -5     5005.39     4993.61    280.55 o 
  -4   6  -5      618.22      700.74     93.52 o 
  -2   6  -5     3780.27     3517.17    131.34 o 
   0   6  -5     1253.65     1305.28     65.80 o 
   2   6  -5    18957.76    19200.43    504.99 o 
   4   6  -5      484.98      482.72     98.00 o 
   6   6  -5     4149.05     4161.11    174.89 o 
   8   6  -5     3300.94     3549.60    133.21 o 
  10   6  -5      555.09      553.27     88.55 o 
  -9   7  -5     1172.44     1355.37    172.94 o 
  -7   7  -5     4384.43     4371.01    265.18 o 
  -5   7  -5     1275.59     1356.65    126.83 o 
  -3   7  -5      359.45      270.93     40.73 o 
  -1   7  -5      891.82      755.57     63.24 o 
   1   7  -5     1739.84     1845.97    156.29 o 
   3   7  -5     1203.68     1008.20    125.54 o 
   5   7  -5     3770.66     4117.36    248.53 o 
   7   7  -5     2368.88     2132.98    224.19 o 
   9   7  -5      366.28      418.91    119.14 o 
  11   7  -5      138.76      161.41     94.80 o 
 -10   8  -5     1606.17     1717.91    208.81 o 
  -8   8  -5      261.88      285.68     92.24 o 
  -6   8  -5     6298.01     5955.69    329.23 o 
  -4   8  -5     1316.97     1389.28    143.48 o 
  -2   8  -5     2818.22     2686.73    119.06 o 
   0   8  -5     2216.19     2107.46     96.32 o 
   2   8  -5     2724.08     2776.24    186.40 o 
   6   8  -5       60.69       49.96     57.65 o 
   8   8  -5      382.63      319.52     62.77 o 
  10   8  -5      112.98      115.30     87.11 o 
  -9   9  -5     1007.28      959.52    155.01 o 
  -7   9  -5     1948.48     1821.68    172.94 o 
  -5   9  -5     3541.39     3750.42    210.74 o 
  -3   9  -5     4067.29     4076.52    164.41 o 
  -1   9  -5     2086.44     2092.17    106.16 o 
   1   9  -5     2230.21     2112.61     97.18 o 
   3   9  -5      323.52      254.93     73.02 o 
   5   9  -5     1117.07     1099.16    153.73 o 
   7   9  -5      464.94      417.63    107.61 o 
   9   9  -5     1690.63     1689.73    225.47 o 
  -8  10  -5      112.94      144.76     78.15 o 
  -6  10  -5     3948.41     3987.64    180.84 o 
  -4  10  -5     1917.27     1989.94    114.57 o 
  -2  10  -5     5356.17     5502.09    205.48 o 
   0  10  -5     3347.53     3403.56    218.42 o 
   2  10  -5     2580.65     2168.85    181.91 o 
   4  10  -5       32.73       16.65     47.40 o 
   6  10  -5      914.82      825.01    142.20 o 
   8  10  -5     1678.76     1611.58    222.91 o 
  -7  11  -5      714.40      819.02     92.85 o 
  -5  11  -5     3213.23     3206.28    157.61 o 
  -3  11  -5     4639.82     4892.39    197.02 o 
  -1  11  -5     1135.53     1275.28    102.49 o 
   1  11  -5     1436.62     1538.56    172.94 o 
   3  11  -5      829.68      850.63    138.36 o 
   5  11  -5     2092.02     1888.30    221.62 o 
   7  11  -5     1831.30     1981.81    237.00 o 
   9  11  -5      790.19      673.84    166.54 o 
  -6  12  -5     1107.86     1262.34    115.03 o 
  -4  12  -5     2347.04     2443.69    135.84 o 
  -2  12  -5      419.83      509.19     68.68 o 
   0  12  -5     1455.40     1506.54    179.35 o 
   2  12  -5     3227.34     2956.71    230.59 o 
   4  12  -5      264.28      338.20    103.77 o 
   6  12  -5     1936.00     1728.16    222.91 o 
   8  12  -5      806.43      804.51    167.82 o 
  -5  13  -5     1028.03     1097.60    140.28 o 
  -3  13  -5      831.52      852.71     94.63 o 
  -1  13  -5      552.22      549.58    115.30 o 
   1  13  -5     2649.21     2874.72    226.75 o 
   3  13  -5      477.69      249.81     89.67 o 
   5  13  -5      873.33      760.96    153.73 o 
   7  13  -5     1102.48      796.82    169.10 o 
  -4  14  -5      655.12      859.55     98.43 o 
  -2  14  -5      499.54      532.92    117.86 o 
   0  14  -5     1199.27     1304.13    178.07 o 
   2  14  -5     1069.28     1024.86    166.54 o 
   4  14  -5      621.56      762.24    152.45 o 
  -1  15  -5      817.68      693.06    134.51 o 
   1  15  -5      682.99      605.95    133.23 o 
   3  15  -5     1090.63      719.96    149.89 o 
 -12   0  -4      959.66     1029.98    152.45 o 
 -10   0  -4     4987.56     5129.40    286.96 o 
  -8   0  -4     1319.25     1348.97    120.42 o 
  -6   0  -4     2541.46     2414.82    149.89 o 
  -4   0  -4    13739.64    13411.51    520.11 o 
   2   0  -4    29085.82    29131.51    969.77 o 
   4   0  -4     3308.99     2938.17    104.17 o 
   6   0  -4     3930.81     4216.15    156.21 o 
   8   0  -4     5780.70     5823.45    201.37 o 
  10   0  -4     4342.08     3996.00    176.05 o 
 -11   1  -4     3197.81     3066.17    212.02 o 
  -9   1  -4      486.39      373.50     55.57 o 
  -7   1  -4     5611.34     5229.49    184.21 o 
  -5   1  -4    17652.05    19424.31    510.88 o 
  -3   1  -4     8305.21     8029.74    317.71 o 
  -1   1  -4    17814.38    17231.66    598.26 o 
   1   1  -4    45137.98    46333.25   1100.55 o 
   3   1  -4     7893.74     7701.71    164.83 o 
   5   1  -4     4179.94     4267.09    104.78 o 
   7   1  -4     2559.51     2380.60     78.36 o 
   9   1  -4     4654.78     4831.57    134.37 o 
  11   1  -4       85.68      122.12     39.60 o 
 -12   2  -4      856.04      827.57    143.48 o 
 -10   2  -4     1407.25     1375.05    116.58 o 
  -8   2  -4     1661.76     1646.06     94.40 o 
  -6   2  -4     4317.36     4366.39    160.56 o 
  -4   2  -4    25288.56    24102.03    905.72 o 
  -2   2  -4     3802.90     3850.89    181.91 o 
   0   2  -4    83526.77    82835.02   1975.90 o 
   2   2  -4     1180.24     1303.18     56.14 o 
   4   2  -4     3169.26     3020.90     72.07 o 
   6   2  -4      127.11      117.81     20.61 o 
   8   2  -4     4162.47     4157.30    116.69 o 
  10   2  -4     2022.00     1929.20    100.46 o 
  12   2  -4     1590.59     1803.83    147.89 o 
 -11   3  -4     1420.32     1359.21    176.79 o 
  -9   3  -4      466.01      446.69     85.19 o 
  -7   3  -4     4430.69     4388.16    164.50 o 
  -5   3  -4     6043.29     6059.46    277.99 o 
  -3   3  -4     7882.15     7699.23    304.89 o 
  -1   3  -4     5122.31     4768.14    189.60 o 
   1   3  -4    61701.80    62872.56   1207.84 o 
   3   3  -4    14387.00    14748.68    382.95 o 
   5   3  -4     3698.17     3502.87    138.80 o 
   7   3  -4     5034.40     5275.15    129.68 o 
   9   3  -4     3341.05     3421.57    128.59 o 
  11   3  -4      337.92      412.50    105.05 o 
 -12   4  -4      422.08      614.91    128.11 o 
 -10   4  -4      885.22      831.41    134.51 o 
  -8   4  -4     3624.78     3627.47    152.05 o 
  -6   4  -4      830.96      840.16     63.28 o 
  -4   4  -4    14293.09    14804.03    559.83 o 
  -2   4  -4     2455.56     2537.80    135.79 o 
   0   4  -4     3037.21     3094.08     97.12 o 
   2   4  -4    30339.39    31975.42    632.01 o 
   4   4  -4     4766.50     4666.98    163.84 o 
   6   4  -4     8303.77     8469.56    212.40 o 
   8   4  -4     7864.89     7976.64    215.50 o 
  10   4  -4        2.25       27.54     40.76 o 
  12   4  -4     1534.54     1701.24    160.77 o 
 -11   5  -4      812.47      846.79    147.32 o 
  -9   5  -4     1304.20     1241.11     93.31 o 
  -7   5  -4      219.12      183.56     37.17 o 
  -5   5  -4     3088.15     3289.79    187.04 o 
  -3   5  -4     1201.72     1167.05     94.80 o 
  -1   5  -4     1819.89     1908.88     82.85 o 
   1   5  -4    25461.07    25875.00    656.59 o 
   3   5  -4    20089.12    20415.97    421.36 o 
   5   5  -4     2411.80     2231.17    111.14 o 
   7   5  -4     3535.00     3577.60    124.52 o 
   9   5  -4     1165.07     1078.99     83.84 o 
  11   5  -4      425.44      480.63     84.40 o 
 -10   6  -4      905.42      874.97    139.64 o 
  -8   6  -4      101.08       93.17     34.45 o 
  -6   6  -4     1096.18     1031.26    130.67 o 
  -4   6  -4     1596.95     1524.47    122.98 o 
  -2   6  -4     2285.86     2460.25    103.72 o 
   0   6  -4     1480.49     1480.44     68.89 o 
   2   6  -4    10889.11    11105.03    310.02 o 
   4   6  -4       12.44       64.05     37.15 o 
   6   6  -4     3348.23     3396.20    154.11 o 
   8   6  -4     3224.30     3192.91    124.69 o 
  10   6  -4      242.47      321.55    108.89 o 
 -11   7  -4      832.97      801.95    152.45 o 
  -9   7  -4      558.26      604.66    120.42 o 
  -7   7  -4      411.85      377.92     89.67 o 
  -5   7  -4      340.45      508.58     93.52 o 
  -3   7  -4     1534.06     1462.76     99.92 o 
  -1   7  -4     6249.88     6187.28    200.52 o 
   1   7  -4     7516.35     7668.72    310.66 o 
   3   7  -4     4692.89     4639.21    171.02 o 
   5   7  -4      867.02      816.04    122.98 o 
   7   7  -4     3483.83     3192.58    240.84 o 
   9   7  -4      619.17      599.54    133.23 o 
  11   7  -4      276.46      215.22    106.33 o 
 -10   8  -4      497.72      577.76    126.83 o 
  -8   8  -4      511.34      409.94     99.92 o 
  -6   8  -4     2242.68     1981.81    178.07 o 
  -4   8  -4     1084.23     1195.24     84.08 o 
  -2   8  -4     1323.50     1481.65     82.42 o 
   0   8  -4     1340.67     1455.86     78.25 o 
   2   8  -4     1168.16     1224.47     71.19 o 
   4   8  -4       96.70       90.96     53.80 o 
   6   8  -4     1273.00     1510.38    180.63 o 
   8   8  -4      530.96      484.24    117.86 o 
  10   8  -4      100.68       52.52     79.43 o 
  -9   9  -4      457.75      445.81    115.30 o 
  -7   9  -4      553.10      636.69    117.86 o 
  -5   9  -4      985.58     1088.22    125.54 o 
  -3   9  -4      213.80      158.85     38.49 o 
  -1   9  -4     2792.77     2976.12    129.07 o 
   1   9  -4      495.47      450.93     51.40 o 
   3   9  -4     1450.16     1648.74    175.51 o 
   5   9  -4      589.22      714.84    125.54 o 
   7   9  -4      261.19      421.47    111.45 o 
   9   9  -4       98.18      114.02     88.39 o 
  -8  10  -4      847.42     1079.94    162.70 o 
  -6  10  -4      560.15      529.63    119.14 o 
  -4  10  -4      163.75      231.99     47.98 o 
  -2  10  -4      531.70      615.88     67.12 o 
   0  10  -4      515.09      557.67    135.79 o 
   2  10  -4     1536.25     1486.04    165.26 o 
   4  10  -4     1536.13     1500.13    179.35 o 
   6  10  -4      114.01      121.70     73.02 o 
   8  10  -4      922.86      962.08    169.10 o 
  -7  11  -4     1270.15     1457.86    183.19 o 
  -5  11  -4      358.08      264.97     60.85 o 
  -3  11  -4     1655.30     1767.27    106.79 o 
  -1  11  -4       97.82       64.35     35.36 o 
   1  11  -4      957.67      963.36    133.23 o 
   3  11  -4      534.62      662.31    121.70 o 
   5  11  -4      272.01      180.63     83.27 o 
   7  11  -4       81.10       65.33     69.18 o 
   9  11  -4      377.85      240.84    111.45 o 
  -6  12  -4      317.83      234.44     85.83 o 
  -4  12  -4      531.72      484.47    113.37 o 
  -2  12  -4     1555.03     1735.76    109.33 o 
   0  12  -4     1662.46     1206.77    156.29 o 
   2  12  -4      338.86      243.40     79.43 o 
   4  12  -4      927.63      958.24    152.45 o 
   6  12  -4       24.92      -58.93     62.77 o 
   8  12  -4      265.89      185.76    101.20 o 
  -5  13  -4       98.98       51.24     65.33 o 
  -3  13  -4      725.28      853.25     92.18 o 
  -1  13  -4      416.74      418.70     64.63 o 
   1  13  -4     1159.89     1254.17    170.38 o 
   3  13  -4      539.06      454.78    117.86 o 
   5  13  -4      131.31       76.86     73.02 o 
   7  13  -4       65.95      112.73     97.36 o 
  -4  14  -4      390.41      526.52    116.58 o 
  -2  14  -4      180.76      104.75     78.15 o 
   0  14  -4     1102.99     1041.51    158.85 o 
   2  14  -4       41.79       10.25     58.93 o 
   4  14  -4      450.91      508.58    130.67 o 
  -3  15  -4      272.92      447.09    105.05 o 
  -1  15  -4      687.43      539.33    120.42 o 
   1  15  -4      504.51      603.38    134.51 o 
   3  15  -4      111.44       81.99     84.55 o 
 -11   1  -3       40.33       44.40     39.02 o 
  -9   1  -3      789.48      686.83     70.90 o 
  -7   1  -3      306.15      313.84     43.76 o 
  -5   1  -3      454.40      522.20     45.96 o 
  -3   1  -3      418.87      472.71     52.52 o 
   1   1  -3       83.36       71.74     17.93 o 
   3   1  -3    12599.62    12812.45    227.64 o 
   5   1  -3       55.53       76.30     16.15 o 
   7   1  -3      360.88      404.25     55.29 o 
   9   1  -3      272.30      297.83     37.41 o 
  11   1  -3      381.15      342.92     55.06 o 
 -12   2  -3      370.47      375.35    105.05 o 
 -10   2  -3      404.77      332.37     56.98 o 
  -8   2  -3     2064.46     2060.48    105.69 o 
  -6   2  -3      337.23      377.61     43.23 o 
  -4   2  -3     2781.34     2685.12    143.48 o 
  -2   2  -3     6204.73     6278.52    257.49 o 
   0   2  -3    15288.46    15790.06    398.12 o 
   2   2  -3     2928.56     2867.74     94.50 o 
   4   2  -3     5449.44     5359.57    114.25 o 
   6   2  -3      293.02      257.85     27.79 o 
   8   2  -3     3416.17     3410.64    103.40 o 
  10   2  -3      673.14      668.08     68.97 o 
  12   2  -3      319.89      295.14     90.32 o 
 -11   3  -3       39.78      -37.15     52.52 o 
  -9   3  -3      325.19      241.66     52.52 o 
  -7   3  -3      817.21      713.37    133.87 o 
  -5   3  -3     2462.59     2460.90    103.97 o 
  -1   3  -3    33666.52    33237.34   1159.37 o 
   1   3  -3    52082.29    53673.32   1030.73 o 
   3   3  -3     4243.74     4131.48    141.00 o 
   5   3  -3     4535.83     4556.68    128.42 o 
   7   3  -3     3780.52     3784.69    104.28 o 
   9   3  -3       81.63       68.60     25.44 o 
  11   3  -3      167.30      208.19     60.90 o 
 -12   4  -3     1324.14     1288.76    180.63 o 
 -10   4  -3       94.59       17.93     53.80 o 
  -8   4  -3     3058.21     3148.43    232.51 o 
  -6   4  -3      130.77      146.22     30.33 o 
  -2   4  -3       79.53       87.11     28.18 o 
   0   4  -3    11779.91    11747.13    319.27 o 
   2   4  -3     3048.68     2979.25     78.43 o 
   4   4  -3     1166.24     1070.08     78.67 o 
   6   4  -3     3214.39     3379.58    110.49 o 
   8   4  -3     9626.11    10056.55    257.51 o 
  10   4  -3     1558.73     1829.56    141.53 o 
  12   4  -3      388.88      398.41    120.42 o 
 -11   5  -3      719.35      894.19    146.04 o 
  -9   5  -3     2114.82     1971.57    178.07 o 
  -7   5  -3      816.67      917.18     69.67 o 
  -5   5  -3     1312.35     1274.66    115.30 o 
  -3   5  -3     9039.99     9400.48    400.97 o 
  -1   5  -3     3502.61     3350.82    110.04 o 
   1   5  -3     4196.85     4313.61    132.96 o 
   3   5  -3     2349.54     2295.03     85.08 o 
   5   5  -3      660.54      708.53     94.80 o 
   7   5  -3     6209.98     6470.71    183.78 o 
   9   5  -3     1052.59     1034.54    187.04 o 
  11   5  -3     1436.41     1452.73    210.10 o 
 -10   6  -3      537.60      488.09    115.30 o 
  -8   6  -3     1154.16     1322.06    155.01 o 
  -6   6  -3     1780.12     2058.68    155.01 o 
  -4   6  -3     3050.41     2720.99    167.82 o 
  -2   6  -3     1614.46     1714.62    103.13 o 
   0   6  -3     6615.22     6301.16    197.67 o 
   2   6  -3     6989.59     7127.82    209.88 o 
   4   6  -3     2526.25     2384.40     94.08 o 
   6   6  -3     4933.95     5111.47    288.24 o 
   8   6  -3     1247.43     1386.77    111.50 o 
  10   6  -3      825.92      857.04    155.01 o 
 -11   7  -3      515.69      645.66    131.95 o 
  -9   7  -3      861.85     1010.76    148.60 o 
  -7   7  -3      702.79      769.92    120.42 o 
  -3   7  -3     1732.76     1663.53     87.38 o 
  -1   7  -3     8652.83     8323.31    247.22 o 
   1   7  -3     1469.95     1540.04     72.86 o 
   3   7  -3     2858.67     2659.04    105.61 o 
   5   7  -3     2656.49     2617.22    190.88 o 
   7   7  -3     5137.54     5362.34    200.38 o 
   9   7  -3     1843.82     1825.52    221.62 o 
  11   7  -3      443.20      658.47    156.29 o 
 -10   8  -3      291.10      180.63     93.52 o 
  -8   8  -3     1053.56     1072.25    155.01 o 
  -6   8  -3     3737.77     3761.22    238.28 o 
  -4   8  -3     7461.20     7799.29    254.73 o 
  -2   8  -3     5577.08     5837.35    192.02 o 
   0   8  -3     7617.36     7287.17    233.45 o 
   2   8  -3     1740.72     1594.26    121.06 o 
   4   8  -3     2844.26     2628.75    197.28 o 
   6   8  -3     8884.17     8694.62    438.13 o 
   8   8  -3      172.55      124.26     79.43 o 
  10   8  -3      776.37     1415.58    207.53 o 
  -9   9  -3      797.85      799.39    143.48 o 
  -7   9  -3     2209.82     2158.60    192.16 o 
  -5   9  -3     7408.49     7522.98    256.38 o 
  -3   9  -3      854.82      841.73     75.17 o 
  -1   9  -3     7931.18     8217.91    259.00 o 
   1   9  -3      284.53      276.24     41.54 o 
   3   9  -3      792.33      654.63    112.73 o 
   5   9  -3     1486.35     1629.52    184.47 o 
   7   9  -3     1395.70     1574.43    203.69 o 
   9   9  -3      256.91      327.95    112.73 o 
  -8  10  -3      440.84      549.58    120.42 o 
  -6  10  -3     2722.48     3079.32    147.64 o 
  -4  10  -3     3627.63     3959.51    166.07 o 
  -2  10  -3     5303.15     5264.42    210.74 o 
   0  10  -3     6583.81     6825.00    228.27 o 
   2  10  -3     2380.22     2309.77    181.91 o 
   4  10  -3      764.67     1004.36    147.32 o 
   6  10  -3      593.35      550.86    121.70 o 
   8  10  -3      448.16      488.09    129.39 o 
  -7  11  -3      194.70      327.95     98.64 o 
  -5  11  -3     2797.31     3031.01    201.13 o 
  -3  11  -3      975.35      963.77    112.09 o 
  -1  11  -3     5828.86     6018.27    217.13 o 
   1  11  -3      648.55      633.61     68.33 o 
   3  11  -3     1644.24     1739.69    194.72 o 
   5  11  -3      458.70      497.05    117.86 o 
   7  11  -3     2347.55     2510.90    272.87 o 
   9  11  -3      158.95      175.51    105.05 o 
  -8  12  -3      632.82      646.94    137.07 o 
  -6  12  -3      894.47      960.80    147.32 o 
  -4  12  -3      497.37      591.80    130.67 o 
  -2  12  -3      741.85      707.24     78.35 o 
   0  12  -3      559.45      532.75     71.10 o 
   2  12  -3     2148.52     2444.28    202.41 o 
   4  12  -3     1019.33      944.15    153.73 o 
   6  12  -3     1951.06     1773.00    225.47 o 
   8  12  -3     1036.68     1224.70    207.53 o 
  -5  13  -3      994.53      996.67    147.32 o 
  -3  13  -3      274.14      256.18     58.86 o 
  -1  13  -3      210.46      174.45     49.32 o 
   1  13  -3     1494.34     1286.19    170.38 o 
   3  13  -3     1417.91     1611.58    202.41 o 
   5  13  -3     1239.50     1325.91    194.72 o 
   7  13  -3     1225.96     1060.73    192.16 o 
  -4  14  -3      271.00      490.65    107.61 o 
  -2  14  -3      341.36      343.00     90.32 o 
   0  14  -3      731.82      799.39    140.92 o 
   2  14  -3     1505.57     1263.13    183.19 o 
   4  14  -3      473.24      444.53    120.42 o 
  -3  15  -3      496.87      374.07     96.08 o 
  -1  15  -3      953.04      772.48    142.20 o 
   1  15  -3      583.65      641.82    138.36 o 
   3  15  -3      258.21      197.28     90.96 o 
 -10   0  -2     4999.57     5007.70    276.71 o 
  -8   0  -2     1068.18      963.36    110.17 o 
  -6   0  -2    17191.66    16629.56    640.53 o 
  -4   0  -2       66.48       94.80     25.62 o 
  -2   0  -2   121256.02   123879.38   4134.01 o 
   2   0  -2    15052.71    15512.46    508.58 o 
   4   0  -2      592.06      488.86    110.81 o 
   6   0  -2     9085.69     8483.49    252.94 o 
   8   0  -2     3982.68     3792.42    149.85 o 
  10   0  -2      103.10       91.98     55.73 o 
  12   0  -2     1141.68      983.86    160.13 o 
 -11   1  -2     1296.94     1290.42    109.15 o 
  -9   1  -2     3381.41     3213.22    142.50 o 
  -7   1  -2     2878.47     2786.66    115.43 o 
  -5   1  -2    39694.53    40391.71   1014.98 o 
  -3   1  -2     7052.92     6894.85    185.64 o 
  -1   1  -2    23179.15    23958.55    842.94 o 
   3   1  -2     1726.59     1707.70     53.33 o 
   5   1  -2     7429.28     7141.35    144.16 o 
   7   1  -2     2417.98     2404.23     79.04 o 
   9   1  -2     1215.85     1192.01     68.65 o 
  11   1  -2      782.40      882.47     80.45 o 
 -12   2  -2      940.23      830.13    144.76 o 
 -10   2  -2     1031.26     1234.53    152.45 o 
  -8   2  -2     2248.23     2280.23    161.41 o 
  -6   2  -2    13232.71    13241.07    367.56 o 
  -4   2  -2     1126.69     1068.45     53.62 o 
  -2   2  -2    30310.08    29137.92   1008.20 o 
   0   2  -2    13303.02    13595.24    349.66 o 
   2   2  -2    77804.15    77703.34   1803.95 o 
   4   2  -2      246.86      254.22     24.41 o 
   6   2  -2    11472.45    11297.25    222.81 o 
   8   2  -2     2483.28     2445.98     83.19 o 
  10   2  -2      824.77      875.06     74.76 o 
  12   2  -2     1262.33     1278.51    187.04 o 
 -11   3  -2      666.30      828.85    134.51 o 
  -9   3  -2     2320.94     2311.41    395.21 o 
  -7   3  -2     1023.55     1022.80    124.26 o 
  -5   3  -2    18419.78    18975.81    501.91 o 
  -3   3  -2      417.37      459.90     60.21 o 
  -1   3  -2     6062.22     6391.25    269.02 o 
   1   3  -2    34101.95    35914.04    885.92 o 
   3   3  -2     6705.16     6792.23    275.43 o 
   5   3  -2     5507.57     5221.74    137.86 o 
   7   3  -2     4426.39     4210.56    112.00 o 
   9   3  -2     1365.62     1508.83     87.15 o 
  11   3  -2      689.76      746.93     94.09 o 
 -12   4  -2      719.65      868.56    151.17 o 
 -10   4  -2      291.16      244.68     83.27 o 
  -8   4  -2      305.16      345.62     87.11 o 
  -6   4  -2     3093.22     2993.14    117.51 o 
  -4   4  -2     1040.67     1196.52     99.92 o 
  -2   4  -2     2203.16     1975.41    112.73 o 
   0   4  -2     2168.26     2116.37     77.50 o 
   2   4  -2     9764.80     9551.09    244.58 o 
   4   4  -2     1684.30     1672.48    106.33 o 
   6   4  -2    14928.52    14944.54    333.06 o 
   8   4  -2    10473.51    10439.05    256.16 o 
  10   4  -2      950.88      993.32    149.24 o 
  12   4  -2      938.89     1161.93    187.04 o 
 -11   5  -2      391.24      422.75    108.89 o 
  -9   5  -2     2237.43     2385.35    189.60 o 
  -7   5  -2      643.46      757.55     66.48 o 
  -5   5  -2     2334.45     2279.02    153.73 o 
  -3   5  -2      564.46      567.51     73.02 o 
  -1   5  -2     4309.20     4312.69    140.41 o 
   1   5  -2    10209.14    10295.81    280.87 o 
   3   5  -2      729.09      743.78     45.35 o 
   5   5  -2     3334.99     3165.52    202.41 o 
   7   5  -2     4992.20     5051.80    187.98 o 
   9   5  -2      753.35      604.66    125.54 o 
  11   5  -2      228.86      267.74    110.17 o 
 -10   6  -2      962.24      814.76    134.51 o 
  -8   6  -2     1161.22     1037.67    138.36 o 
  -6   6  -2      718.63      817.32    114.02 o 
  -4   6  -2      419.12      541.89     78.15 o 
  -2   6  -2      530.77      529.61     48.89 o 
   0   6  -2     4660.80     4646.14    150.17 o 
   2   6  -2    14480.95    14983.25    393.25 o 
   4   6  -2      100.53      105.41     24.83 o 
   6   6  -2     3232.39     3414.05    228.03 o 
   8   6  -2     6484.54     6822.97    386.88 o 
  10   6  -2      658.32      768.64    153.73 o 
 -11   7  -2      510.30      566.23    128.11 o 
  -9   7  -2      757.58      707.15    126.83 o 
  -7   7  -2     2377.55     2490.40    193.44 o 
  -5   7  -2     1291.04     1117.09    128.11 o 
  -3   7  -2      542.74      511.36    106.33 o 
  -1   7  -2     1213.66     1135.22     65.56 o 
   1   7  -2     5745.22     5617.69    257.49 o 
   3   7  -2      490.95      546.45     47.91 o 
   5   7  -2     1539.01     1104.28    143.48 o 
   7   7  -2      701.56      652.10    102.49 o 
   9   7  -2      170.61      122.98     83.27 o 
  11   7  -2       58.73       73.02     81.99 o 
 -10   8  -2      125.74      106.33     80.71 o 
  -8   8  -2      320.12      388.16     97.36 o 
  -6   8  -2      801.58      743.02    120.42 o 
  -4   8  -2     2133.95     2173.14    125.54 o 
  -2   8  -2     1369.19     1430.37    113.37 o 
   0   8  -2     1975.61     1880.68     89.56 o 
   2   8  -2     3422.11     3375.43    127.43 o 
   4   8  -2     1857.47     1993.34    169.10 o 
   6   8  -2      736.86      932.62    143.48 o 
   8   8  -2     1917.40     2158.60    239.56 o 
  10   8  -2       50.32       10.25     76.86 o 
  -9   9  -2       83.30      110.17     70.46 o 
  -7   9  -2     2025.00     1831.93    172.94 o 
  -5   9  -2     1394.50     1605.20     95.31 o 
  -3   9  -2      139.12      136.33     35.19 o 
  -1   9  -2      218.50      213.20     38.92 o 
   1   9  -2      916.29      881.35    104.41 o 
   3   9  -2       84.55       28.57     24.41 o 
   5   9  -2     1320.91     1222.14    160.13 o 
   7   9  -2       69.34       23.06     57.65 o 
   9   9  -2      333.82      231.87    101.20 o 
  -8  10  -2      118.27      124.26     66.62 o 
  -6  10  -2     1241.76     1318.24     97.50 o 
  -4  10  -2     1200.17     1249.24     98.63 o 
  -2  10  -2      371.69      457.88     57.52 o 
   0  10  -2     1607.33     1398.44     86.06 o 
   2  10  -2      416.47      492.82    103.13 o 
   4  10  -2     1752.35     1702.54    192.16 o 
   6  10  -2      521.06      366.39    105.05 o 
   8  10  -2      189.96      315.14    115.30 o 
  -9  11  -2        1.59       35.87     70.46 o 
  -7  11  -2      276.84      239.56     90.96 o 
  -5  11  -2      455.36      490.45     69.29 o 
  -3  11  -2      893.39      917.83     86.96 o 
  -1  11  -2     1019.71     1114.77    110.81 o 
   1  11  -2     1014.49     1090.17     83.14 o 
   3  11  -2      599.55      885.22    138.36 o 
   5  11  -2       23.30        5.12     53.80 o 
   7  11  -2     1124.20      894.19    166.54 o 
   9  11  -2      277.43      299.77    125.54 o 
  -8  12  -2      124.00       94.80     71.74 o 
  -6  12  -2      449.13      336.92     98.64 o 
  -4  12  -2      522.65      590.43     76.51 o 
  -2  12  -2      308.47      282.79     77.50 o 
   0  12  -2      161.39      140.22     41.77 o 
   2  12  -2     1153.73     1177.30    161.41 o 
   4  12  -2       82.88       83.27     67.90 o 
   6  12  -2      446.17      374.07    115.30 o 
   8  12  -2      195.04      170.38     98.64 o 
  -7  13  -2      142.38      137.07     78.15 o 
  -5  13  -2      988.67     1081.22    153.73 o 
  -3  13  -2      201.27      147.17     48.46 o 
  -1  13  -2      615.82      645.92     77.51 o 
   1  13  -2      256.53      265.18     88.39 o 
   3  13  -2      910.90      873.69    155.01 o 
   5  13  -2      796.54      985.14    172.94 o 
   7  13  -2      196.07      307.46    119.14 o 
  -4  14  -2     1782.14     1876.77    178.07 o 
  -2  14  -2       97.19       71.34     42.76 o 
   0  14  -2      209.30      134.51     67.90 o 
   2  14  -2      480.34      509.87    120.42 o 
   4  14  -2       29.82       58.93     73.02 o 
  -3  15  -2      361.04      352.29     94.80 o 
  -1  15  -2     1004.86      921.09    153.73 o 
   1  15  -2      509.01      509.87    126.83 o 
   3  15  -2       47.44       92.24     83.27 o 
 -11   1  -1      407.41      312.58     88.39 o 
  -9   1  -1      417.20      384.77     53.99 o 
  -7   1  -1      377.80      458.59     49.72 o 
  -5   1  -1      501.05      497.27     51.24 o 
  -3   1  -1     1108.65     1067.41     45.96 o 
  -1   1  -1     6268.89     5736.63    217.78 o 
   3   1  -1     6728.83     7145.04    159.46 o 
   5   1  -1     6525.98     6874.59    142.75 o 
   7   1  -1      377.84      352.02     34.01 o 
   9   1  -1      287.47      300.02     57.51 o 
  11   1  -1       67.72       48.41     44.78 o 
 -12   2  -1      155.41      147.32     79.43 o 
 -10   2  -1     1261.72     1039.65     91.54 o 
  -8   2  -1     1262.03     1315.76     78.79 o 
  -6   2  -1     5164.72     5433.60    182.95 o 
  -4   2  -1      446.12      471.64     41.63 o 
  -2   2  -1     3712.62     3729.19    165.26 o 
   0   2  -1     3111.57     3410.21    130.67 o 
   2   2  -1    14959.37    15431.94    314.16 o 
   4   2  -1      577.35      632.66     32.58 o 
   6   2  -1     6160.37     6366.36    142.41 o 
   8   2  -1     2849.55     2991.70     94.23 o 
  10   2  -1      827.79      666.03     66.20 o 
  12   2  -1      406.11      476.56    117.86 o 
 -11   3  -1      368.39      377.92     97.36 o 
  -9   3  -1      153.74      207.85     76.22 o 
  -7   3  -1      425.46      360.52     45.86 o 
  -5   3  -1     1104.28     1238.00     63.38 o 
  -3   3  -1     1456.59     1497.57    101.20 o 
  -1   3  -1     6966.68     6631.97    181.54 o 
   1   3  -1    18336.58    18420.69    454.67 o 
   3   3  -1     3228.93     3446.08    149.89 o 
   5   3  -1      450.72      474.25     38.20 o 
   7   3  -1     2143.86     2105.29     83.88 o 
   9   3  -1     1495.32     1616.24    176.15 o 
  11   3  -1      170.67       19.22     66.62 o 
 -12   4  -1       89.94      120.42     74.30 o 
 -10   4  -1     1704.93     1839.62    169.10 o 
  -8   4  -1      999.59      989.09     72.04 o 
  -6   4  -1     3951.92     3887.91    199.85 o 
  -4   4  -1      406.05      454.78     69.18 o 
  -2   4  -1     8268.93     7820.93    329.23 o 
   0   4  -1    16938.22    17456.52    436.62 o 
   2   4  -1     5299.04     5609.32    168.17 o 
   4   4  -1      227.01      209.37     32.67 o 
   6   4  -1     5533.09     5836.70    158.02 o 
   8   4  -1     4058.29     4185.41    136.59 o 
  10   4  -1       45.25        6.41     61.49 o 
  12   4  -1      637.54      805.79    160.13 o 
 -11   5  -1      583.83      681.53    130.67 o 
  -9   5  -1     1306.10     1374.59    161.41 o 
  -7   5  -1     6436.72     6554.40    216.84 o 
  -5   5  -1     1231.90     1213.17    111.45 o 
  -3   5  -1     2800.32     2726.11    155.01 o 
  -1   5  -1      271.51      237.08     28.99 o 
   1   5  -1     8181.38     8085.85    225.52 o 
   3   5  -1     2028.63     2091.99    105.05 o 
   5   5  -1     2091.14     1925.45    151.17 o 
   7   5  -1      322.71      384.75     53.31 o 
   9   5  -1     1082.91     1361.78    180.63 o 
  11   5  -1      246.92      301.05    106.33 o 
 -10   6  -1     2728.41     2589.04    216.50 o 
  -8   6  -1      633.12      658.47    111.45 o 
  -6   6  -1     8009.79     8361.54    395.85 o 
  -4   6  -1      432.39      384.32     69.18 o 
  -2   6  -1     3086.18     2936.66    162.70 o 
   2   6  -1     3186.14     3124.06    115.68 o 
   4   6  -1    14941.59    14892.11    493.85 o 
   6   6  -1     2528.43     2368.70    188.32 o 
   8   6  -1     2381.59     2487.84    213.94 o 
  10   6  -1       14.42      -17.93     56.37 o 
 -11   7  -1     1129.89     1200.36    176.79 o 
  -9   7  -1      865.53      933.90    144.76 o 
  -7   7  -1    10605.06    11363.08    516.27 o 
  -5   7  -1     1575.86     1523.19    139.64 o 
  -3   7  -1     3825.54     3751.07    135.65 o 
  -1   7  -1     1602.81     1691.62    107.61 o 
   1   7  -1    13865.08    13667.26    378.32 o 
   3   7  -1      295.13      338.21     40.05 o 
   5   7  -1     6612.38     6920.33    356.14 o 
   7   7  -1     2395.29     2500.65    213.94 o 
   9   7  -1     2229.58     2170.13    244.68 o 
  11   7  -1      306.53      157.57     94.80 o 
 -10   8  -1     1794.91     2050.99    226.75 o 
  -8   8  -1      110.64      179.35     74.30 o 
  -6   8  -1     7771.53     7755.59    381.76 o 
  -4   8  -1     1544.70     1768.24     90.10 o 
  -2   8  -1     8422.84     8338.77    256.31 o 
   0   8  -1     7655.22     7429.04    277.35 o 
   2   8  -1     9985.47    10197.51    309.82 o 
   4   8  -1     6567.47     6312.11    208.68 o 
   6   8  -1     1278.65     1564.19    185.76 o 
   8   8  -1      802.34      942.87    161.41 o 
  10   8  -1      730.47      622.60    149.89 o 
  -9   9  -1      217.07      196.00     79.43 o 
  -7   9  -1     6423.62     6409.19    351.01 o 
  -5   9  -1     1110.89     1015.03     85.71 o 
  -3   9  -1     6054.89     6149.17    204.63 o 
  -1   9  -1     4839.63     4571.78    171.02 o 
   1   9  -1    13979.35    14157.28    404.89 o 
   3   9  -1      155.21      141.52     35.03 o 
   5   9  -1     6200.58     6309.27    349.73 o 
   7   9  -1      508.01      666.16    135.79 o 
   9   9  -1     1345.18     1389.96    208.81 o 
  -8  10  -1      172.02      217.78     81.99 o 
  -6  10  -1     3686.43     3884.20    257.49 o 
  -4  10  -1     1837.45     1686.80    100.11 o 
  -2  10  -1     4244.39     4421.61    180.63 o 
   0  10  -1     7068.95     7033.29    248.53 o 
   2  10  -1     5114.60     5166.75    189.84 o 
   4  10  -1     4195.67     4698.96    289.52 o 
   6  10  -1        3.28       57.65     67.90 o 
   8  10  -1      166.58      244.68    102.49 o 
  -9  11  -1      479.72      605.95    130.67 o 
  -7  11  -1     1939.51     2072.77    190.88 o 
  -5  11  -1      330.00      242.12     76.86 o 
  -3  11  -1     3373.54     3526.57    297.85 o 
  -1  11  -1     2895.69     2796.38    131.52 o 
   1  11  -1     5740.14     5758.25    206.59 o 
   3  11  -1      319.22      399.69     99.92 o 
   5  11  -1     1166.45     1241.36    174.23 o 
   7  11  -1     1546.70     1534.72    213.94 o 
   9  11  -1      637.93      620.04    152.45 o 
  -8  12  -1      364.63      390.73    115.30 o 
  -6  12  -1      589.90      781.45    131.95 o 
  -4  12  -1      486.60      482.96     99.92 o 
  -2  12  -1     2165.49     2320.40    125.00 o 
   0  12  -1     1801.68     1779.78    105.50 o 
   2  12  -1     2489.00     2656.94    210.10 o 
   4  12  -1     1060.96     1205.49    170.38 o 
   6  12  -1      311.29      476.56    122.98 o 
   8  12  -1      974.60     1273.38    206.25 o 
  -7  13  -1      407.69      331.80    105.05 o 
  -5  13  -1      232.22      297.21     89.67 o 
  -3  13  -1     2097.75     2179.10    176.79 o 
  -1  13  -1      153.63      157.82     46.33 o 
   1  13  -1      998.78     1088.91    157.57 o 
   3  13  -1     1253.67     1058.16    163.98 o 
   5  13  -1     1023.43      955.68    170.38 o 
   7  13  -1     1037.02      894.19    176.79 o 
  -4  14  -1      334.03      433.00    101.20 o 
  -2  14  -1      424.31      532.92    102.49 o 
   0  14  -1       78.16       32.03     61.49 o 
   2  14  -1      255.12      137.07     83.27 o 
   4  14  -1      613.41      687.93    142.20 o 
  -3  15  -1      265.03      174.23     78.15 o 
   1  15  -1        8.28      -35.87     64.05 o 
   3  15  -1      397.59      345.89    116.58 o 
 -10   0   0      415.26      618.76    102.49 o 
  -8   0   0     6486.97     6161.94    292.08 o 
  -6   0   0     3415.01     3671.54    175.51 o 
  -4   0   0    16457.48    17071.53    643.10 o 
  -2   0   0    16415.28    16021.05    577.76 o 
   2   0   0    17417.79    16687.21    577.76 o 
   4   0   0    17603.37    17946.07    440.07 o 
   6   0   0     3058.21     3162.06    123.84 o 
   8   0   0     6074.29     5954.87    206.84 o 
  10   0   0      493.98      629.00    116.58 o 
  12   0   0     1453.15     1665.39    207.53 o 
 -11   1   0     3574.72     3567.78    239.56 o 
  -9   1   0      607.54      584.19     64.73 o 
  -7   1   0     5218.22     4927.62    268.38 o 
  -5   1   0    19110.19    20034.12    513.09 o 
  -3   1   0    16157.41    15866.29    423.87 o 
   1   1   0    36828.05    37151.00   1275.94 o 
   3   1   0    17534.89    17081.09    288.85 o 
   5   1   0    18774.92    19422.75    349.29 o 
   7   1   0     5612.04     5268.71    126.02 o 
   9   1   0      381.18      312.54     37.08 o 
  11   1   0     3705.39     3706.69    184.55 o 
 -12   2   0     1407.87     1502.69    180.63 o 
 -10   2   0     1164.93     1024.86    137.07 o 
  -8   2   0     5449.05     5301.46    187.49 o 
  -6   2   0     3056.30     3110.79    112.90 o 
  -4   2   0    11961.36    11599.64    312.62 o 
  -2   2   0     8061.43     7717.16    283.12 o 
   0   2   0   125304.54   128106.91   4406.88 o 
   2   2   0     7345.01     6954.14    194.53 o 
   4   2   0    11871.50    11682.25    215.38 o 
   6   2   0     2729.59     2722.05     79.19 o 
   8   2   0     5408.05     5369.22    134.58 o 
  10   2   0     1188.42     1244.40     89.46 o 
  12   2   0     1347.05     1325.91    190.88 o 
 -11   3   0     1497.11     1446.33    175.51 o 
  -9   3   0       74.71      102.49     58.93 o 
  -7   3   0     8112.15     8298.80    280.55 o 
  -5   3   0    10032.74     9774.37    268.27 o 
  -3   3   0     3860.35     3725.35    179.35 o 
  -1   3   0     9099.33     8988.61    227.17 o 
   1   3   0     8213.61     8201.20    226.81 o 
   3   3   0     3789.02     3788.79    122.91 o 
   5   3   0     9204.36     9085.34    212.96 o 
   7   3   0     8776.63     8930.17    220.99 o 
   9   3   0       29.38       31.33     30.80 o 
  11   3   0     1649.90     1755.06    211.38 o 
 -12   4   0     1298.25     1151.68    167.82 o 
 -10   4   0       57.75      143.48     71.74 o 
  -8   4   0     2960.84     2960.27    127.68 o 
  -6   4   0     1323.88     1394.55     70.05 o 
  -4   4   0     2367.35     2161.16    129.39 o 
  -2   4   0     6729.26     6860.13    298.49 o 
   0   4   0    22201.60    22776.38    571.13 o 
   2   4   0     7419.26     7566.97    208.54 o 
   4   4   0     2115.41     1818.17     82.79 o 
   6   4   0     1223.97     1225.04     92.88 o 
   8   4   0     3188.58     3255.20    229.31 o 
  10   4   0      103.82      119.14     71.74 o 
  12   4   0     1262.61     1219.58    188.32 o 
 -11   5   0      456.31      534.21    115.30 o 
  -9   5   0      115.93       67.90     58.93 o 
  -7   5   0     6949.52     6995.32    228.30 o 
  -5   5   0      209.62      262.62     58.93 o 
  -3   5   0      822.51      772.48     85.83 o 
  -1   5   0      976.99      927.60     51.13 o 
   1   5   0     1269.50     1370.97     81.99 o 
   3   5   0      736.58      754.76     59.57 o 
   5   5   0      257.99      233.73     38.37 o 
   7   5   0     7307.70     7649.26    384.32 o 
   9   5   0       57.42       12.81     57.65 o 
  11   5   0      531.33      611.07    140.92 o 
 -10   6   0     1321.52     1243.92    166.54 o 
  -8   6   0      857.02      922.37    134.51 o 
  -6   6   0     3396.72     3697.17    219.06 o 
  -4   6   0     3282.86     3364.09    187.04 o 
  -2   6   0       23.16       45.26     22.42 o 
   0   6   0     1115.99     1185.64     61.42 o 
   2   6   0       75.78       90.50     21.52 o 
   4   6   0     3084.82     3073.33    122.20 o 
   6   6   0     3343.70     3183.46    228.03 o 
   8   6   0      813.54      769.92    135.79 o 
  10   6   0     1179.33     1222.14    181.91 o 
 -11   7   0       68.49       90.96     71.74 o 
  -9   7   0      185.05      210.10     79.43 o 
  -7   7   0     3312.82     3162.96    220.34 o 
  -5   7   0      280.79      392.01     78.15 o 
  -3   7   0      994.38     1000.31     60.74 o 
  -1   7   0     3638.82     3671.84    180.63 o 
   1   7   0     3846.30     3954.12    178.71 o 
   3   7   0      808.81      891.43     62.85 o 
   5   7   0      242.60      236.07     52.52 o 
   7   7   0     3514.58     3607.49    256.21 o 
   9   7   0      122.48        3.84     60.21 o 
  11   7   0       63.82      144.76     97.36 o 
 -10   8   0      692.03      599.54    128.11 o 
  -8   8   0      320.98      353.58     92.24 o 
  -6   8   0     3685.01     3503.72    224.19 o 
  -4   8   0      291.97      383.82     47.95 o 
  -2   8   0     2451.28     2460.88    107.69 o 
   0   8   0      929.41      932.45     65.55 o 
   2   8   0     2588.22     2541.12    109.51 o 
   4   8   0      246.50      268.66     43.32 o 
   6   8   0     3587.31     3551.12    251.09 o 
   8   8   0      323.28      313.86    102.49 o 
  10   8   0      608.08      577.76    146.04 o 
  -9   9   0      158.83      160.13     79.43 o 
  -7   9   0      453.10      353.58     89.67 o 
  -5   9   0      404.35      406.90     54.77 o 
  -3   9   0      591.40      564.75     60.74 o 
  -1   9   0     1369.17     1273.40     79.26 o 
   1   9   0     1464.40     1553.56    109.53 o 
   3   9   0      541.56      703.20     66.15 o 
   5   9   0      459.75      536.77    108.89 o 
   7   9   0      465.91      406.10    111.45 o 
   9   9   0      189.71      229.31    101.20 o 
  -8  10   0      391.90      447.09    110.17 o 
  -6  10   0     1110.07     1292.60    158.85 o 
  -4  10   0      176.97      174.15     40.90 o 
  -2  10   0      444.89      412.95     60.85 o 
   0  10   0      233.59      197.91     43.56 o 
   2  10   0      436.61      463.28     57.85 o 
   4  10   0      174.37      327.95     88.39 o 
   6  10   0     1089.52     1188.83    172.94 o 
   8  10   0      397.66      299.77    115.30 o 
  -9  11   0      556.85      596.98    125.54 o 
  -7  11   0       16.54       40.99     66.62 o 
  -5  11   0       12.88       -7.69     46.12 o 
  -3  11   0      157.65      120.17     38.83 o 
  -1  11   0     1220.25     1144.67     92.34 o 
   1  11   0     1189.76     1168.64     87.95 o 
   3  11   0      172.52      187.04     73.02 o 
   5  11   0       15.45      -10.25     55.09 o 
   7  11   0       21.96       61.49     80.71 o 
   9  11   0      549.00      404.82    137.07 o 
  -8  12   0      506.59      552.14    125.54 o 
  -6  12   0      238.83      201.13     81.99 o 
  -4  12   0      636.93      932.62    134.51 o 
  -2  12   0     2084.87     1922.16    112.71 o 
   0  12   0      112.23      146.49     43.37 o 
   2  12   0     2052.40     1939.54    176.79 o 
   4  12   0      624.33      819.88    143.48 o 
   6  12   0      261.75      170.38     96.08 o 
   8  12   0      473.56      479.12    144.76 o 
  -7  13   0       13.25      -26.90     62.77 o 
  -5  13   0      103.63        3.84     51.24 o 
  -3  13   0      384.96      431.72     96.08 o 
  -1  13   0     1461.79     1393.67    118.50 o 
   1  13   0     1340.29     1208.05    166.54 o 
   3  13   0      430.32      293.36     96.08 o 
   5  13   0      115.42       12.81     67.90 o 
   7  13   0        3.11       39.71     81.99 o 
  -4  14   0      557.66      654.63    122.98 o 
  -2  14   0       36.74       46.12     57.65 o 
   0  14   0      326.91      348.45     98.64 o 
   2  14   0       63.91       99.92     67.90 o 
   4  14   0      588.33      570.08    140.92 o 
  -3  15   0      851.47      953.12    144.76 o 
   1  15   0      569.32      545.74    130.67 o 
   3  15   0      985.35     1138.87    179.35 o 
 -11   1   1       73.86       34.59     56.37 o 
  -9   1   1      310.59      361.01     51.42 o 
  -7   1   1      348.74      341.53     46.76 o 
  -5   1   1     6334.50     6728.85    200.04 o 
  -3   1   1     6840.52     7348.84    196.83 o 
  -1   1   1     3083.03     3464.01    135.79 o 
   1   1   1     6331.81     5994.12    217.78 o 
   3   1   1     1025.43      962.46     45.68 o 
   5   1   1      515.21      460.81     30.90 o 
   7   1   1      423.39      423.93     35.44 o 
   9   1   1      416.53      353.83     46.65 o 
  11   1   1      374.92      329.85     67.48 o 
 -12   2   1      402.52      441.97    106.33 o 
 -10   2   1      891.53      670.00    110.17 o 
  -8   2   1     3042.86     3227.51    130.05 o 
  -6   2   1     6146.39     6464.38    198.28 o 
  -4   2   1      638.38      657.48     39.33 o 
  -2   2   1    15479.38    16054.36    568.79 o 
   0   2   1     2858.60     3265.44    133.23 o 
   2   2   1     3841.70     3895.32    117.59 o 
   4   2   1      477.43      524.56     33.58 o 
   6   2   1     5424.24     5893.85    130.22 o 
   8   2   1     1152.82     1137.90     60.22 o 
  10   2   1     1139.53     1137.76    108.93 o 
  12   2   1      129.52       61.49     79.43 o 
 -11   3   1      142.95      112.73     66.62 o 
  -9   3   1     1538.55     1410.46    155.01 o 
  -7   3   1     2249.82     2155.01     95.99 o 
  -5   3   1      614.54      617.02     65.33 o 
  -3   3   1     3492.53     3806.06    175.51 o 
  -1   3   1    17357.18    17533.99    653.35 o 
   1   3   1     6805.21     6712.63    183.35 o 
   3   3   1     1747.73     1761.47     72.89 o 
   5   3   1     1258.55     1430.85     72.38 o 
   7   3   1      441.68      393.71     48.29 o 
   9   3   1      213.19      203.69     76.86 o 
  11   3   1      357.45      351.01    106.33 o 
 -12   4   1      551.51      618.76    128.11 o 
 -10   4   1       86.59       26.90     51.24 o 
  -8   4   1     4264.60     4290.30    248.53 o 
  -6   4   1     5707.43     5889.53    186.31 o 
  -4   4   1      163.11      140.92     42.28 o 
  -2   4   1     5864.77     5975.19    166.99 o 
   0   4   1    16105.91    16718.58    435.69 o 
   2   4   1     8559.19     8394.46    231.56 o 
   4   4   1      561.87      644.93     49.73 o 
   6   4   1     4118.71     4193.49    145.32 o 
   8   4   1      821.70      826.29    133.23 o 
  10   4   1     1702.97     1712.79    208.81 o 
  12   4   1       93.76       90.96     84.55 o 
 -11   5   1      223.43      166.54     81.99 o 
  -9   5   1      949.27      910.84    133.23 o 
  -7   5   1      235.65      151.17     64.05 o 
  -5   5   1     1808.52     1666.67    128.11 o 
  -3   5   1     2222.99     2185.50    131.95 o 
  -1   5   1     7927.44     7877.16    224.03 o 
   1   5   1      413.99      370.49     34.77 o 
   3   5   1     2876.25     2837.87    108.59 o 
   5   5   1     1390.29     1582.85    105.05 o 
   7   5   1     6262.29     6502.71    352.29 o 
   9   5   1     1552.01     1283.63    176.79 o 
  11   5   1      579.04      514.99    128.11 o 
 -10   6   1       10.98      -11.53     53.80 o 
  -8   6   1     2274.61     2451.97    188.32 o 
  -6   6   1     2607.81     2835.01    187.04 o 
  -4   6   1    14124.49    13569.08    575.20 o 
  -2   6   1     3706.18     3434.87    170.38 o 
   0   6   1     1598.17     1378.08     74.30 o 
   2   6   1     2951.29     2705.80    106.66 o 
   4   6   1      354.06      420.75     47.63 o 
   6   6   1     8256.15     8402.35    273.58 o 
   8   6   1      461.33      547.02    121.70 o 
  10   6   1     2965.13     2772.23    244.68 o 
 -11   7   1      302.68      301.05    101.20 o 
  -9   7   1     2114.13     2077.89    187.04 o 
  -7   7   1     2572.30     2322.58    179.35 o 
  -5   7   1     6580.97     6561.64    327.95 o 
  -3   7   1      322.20      342.99     40.12 o 
  -1   7   1    13960.92    13901.08    377.71 o 
   1   7   1     1634.20     1689.71     81.35 o 
   3   7   1     3531.36     3433.30    135.14 o 
   5   7   1     1831.44     1898.30    172.30 o 
   7   7   1    10179.02    10837.84    535.49 o 
   9   7   1      956.57     1049.20    169.10 o 
  11   7   1     1049.23     1360.50    212.66 o 
 -10   8   1      727.91      543.17    119.14 o 
  -8   8   1      693.08      684.09    116.58 o 
  -6   8   1     1285.20     1177.30    140.92 o 
  -4   8   1     6287.03     5859.61    270.31 o 
  -2   8   1    10512.18    11097.20    311.78 o 
   0   8   1     7668.77     7583.03    234.10 o 
   2   8   1     8548.27     8457.94    260.48 o 
   4   8   1     1358.20     1365.43     88.79 o 
   6   8   1     7674.24     7362.30    402.26 o 
   8   8   1       48.30       -2.56     58.93 o 
  10   8   1     1921.02     1764.03    242.12 o 
  -9   9   1     1558.89     1574.43    187.04 o 
  -7   9   1      533.23      548.30    107.61 o 
  -5   9   1     5967.08     5901.88    318.99 o 
  -3   9   1      298.12      312.69     45.25 o 
  -1   9   1    14107.46    14338.18    403.09 o 
   1   9   1     4846.35     4705.95    304.25 o 
   3   9   1     5865.58     5556.15    203.01 o 
   5   9   1     1212.67     1177.30    158.85 o 
   7   9   1     6245.01     6160.66    379.20 o 
   9   9   1      246.47      187.04     97.36 o 
  -8  10   1      237.70      362.54     96.08 o 
  -6  10   1       16.66        5.12     49.96 o 
  -4  10   1     3771.86     4262.12    260.06 o 
  -2  10   1     5311.07     5253.86    224.19 o 
   0  10   1     6992.22     6668.21    229.09 o 
   2  10   1     4266.64     4262.85    169.44 o 
   4  10   1     1745.79     1965.16    178.07 o 
   6  10   1     3778.32     4084.05    286.96 o 
   8  10   1      166.51      190.88    101.20 o 
  -9  11   1      619.34      494.49    119.14 o 
  -7  11   1     1703.56     1617.99    188.32 o 
  -5  11   1     1004.07     1191.39    153.73 o 
  -3  11   1      184.17      105.71     36.61 o 
  -1  11   1     5514.61     5425.40    203.81 o 
   1  11   1     2892.04     2917.53    135.52 o 
   3  11   1     3294.31     3619.02    249.81 o 
   5  11   1      532.78      417.63    107.61 o 
   7  11   1     1685.88     1514.22    212.66 o 
   9  11   1      477.42      595.70    155.01 o 
  -8  12   1      835.53      775.05    143.48 o 
  -6  12   1      241.93      224.19     81.99 o 
  -4  12   1      996.48     1073.54    139.64 o 
  -2  12   1     2516.74     2441.72    127.27 o 
   0  12   1     1756.40     1509.64    105.88 o 
   2  12   1     2293.32     2492.78    133.87 o 
   4  12   1      568.03      544.45    117.86 o 
   6  12   1      484.95      390.73    120.42 o 
   8  12   1      329.74      325.39    120.42 o 
  -7  13   1      903.02      835.26    151.17 o 
  -5  13   1      948.20      769.92    129.39 o 
  -3  13   1     1335.46     1614.15    149.89 o 
  -1  13   1      926.12     1126.30    100.44 o 
   1  13   1       74.45       69.11     40.12 o 
   3  13   1     2069.70     2343.08    212.66 o 
   5  13   1      144.32      172.94     93.52 o 
   7  13   1      379.48      440.69    135.79 o 
  -4  14   1      702.38      562.39    112.73 o 
  -2  14   1      332.47      221.62     75.58 o 
   0  14   1       78.95       23.59     39.10 o 
   2  14   1      277.66      299.77     97.36 o 
   4  14   1      304.21      363.82    111.45 o 
  -3  15   1      510.19      582.89    117.86 o 
  -1  15   1       29.54       -8.97     46.12 o 
   1  15   1      165.45      281.84    101.20 o 
   3  15   1      245.79      169.10     98.64 o 
 -10   0   2      135.53      144.76     57.65 o 
  -8   0   2     3324.82     3209.08    193.44 o 
  -6   0   2     8884.99     8895.74    358.70 o 
  -4   0   2      429.96      421.47     48.68 o 
  -2   0   2    14127.80    15172.98    541.89 o 
   0   0   2    36943.50    36965.25   1272.10 o 
   2   0   2   120267.01   117201.16   4053.30 o 
   4   0   2       39.82       44.97     15.65 o 
   6   0   2    17158.81    16692.83    434.46 o 
   8   0   2     1231.55     1124.40     84.31 o 
  10   0   2     4488.76     4605.44    293.36 o 
  12   0   2      900.88      876.25    151.17 o 
 -11   1   2      963.66      969.77    131.95 o 
  -9   1   2     1061.65     1031.37     94.80 o 
  -7   1   2     2771.58     2732.19    108.42 o 
  -5   1   2     6419.57     6244.97    196.47 o 
  -3   1   2     1709.66     1686.22     59.83 o 
  -1   1   2    43254.36    44746.46   1543.69 o 
   1   1   2    24366.45    24280.10    846.79 o 
   3   1   2     6170.86     6206.10    206.25 o 
   5   1   2    38768.29    40346.29    681.08 o 
   7   1   2     2483.82     2608.95     79.63 o 
   9   1   2     3370.25     3226.66    159.40 o 
  11   1   2     1267.72     1349.85    126.73 o 
 -10   2   2     1006.80      967.21    126.83 o 
  -8   2   2     2159.76     2063.15    114.02 o 
  -6   2   2    11492.18    11195.54    314.76 o 
  -4   2   2      439.30      416.35     53.80 o 
  -2   2   2    76749.85    78479.49   1896.76 o 
   0   2   2    14277.53    14907.80    504.74 o 
   2   2   2    28171.13    28110.72    708.82 o 
   4   2   2     1240.41     1168.10     51.59 o 
   6   2   2    13338.33    13001.83    292.19 o 
   8   2   2     2781.31     2902.62    137.37 o 
  10   2   2      918.59      945.43    151.17 o 
  12   2   2     1095.36     1170.90    179.35 o 
 -11   3   2      830.36      766.08    129.39 o 
  -9   3   2     1182.68     1272.10    146.04 o 
  -7   3   2     4513.76     4295.48    149.91 o 
  -5   3   2     5148.75     5125.04    158.84 o 
  -3   3   2     7524.78     7190.64    290.80 o 
  -1   3   2    35506.52    36984.46   1273.38 o 
   1   3   2     7089.04     7160.72    192.03 o 
   3   3   2      563.35      663.69     46.77 o 
   5   3   2    18382.29    18858.11    675.12 o 
   7   3   2     1057.78      996.67    134.51 o 
   9   3   2     2661.16     2636.44    211.38 o 
  11   3   2      789.56      764.80    151.17 o 
 -12   4   2      955.03      942.87    153.73 o 
 -10   4   2      956.49     1197.80    151.17 o 
  -8   4   2    10137.07     9298.00    453.50 o 
  -6   4   2    15065.07    15172.77    410.33 o 
  -4   4   2     2099.85     2198.19     74.65 o 
  -2   4   2     8776.31     8436.22    240.22 o 
   0   4   2     1690.63     1827.45     72.01 o 
   2   4   2     2054.02     1834.93     76.60 o 
   4   4   2     1387.69     1338.10     71.30 o 
   6   4   2     2809.91     2758.37    110.81 o 
   8   4   2      222.42      333.08     93.52 o 
  10   4   2      319.61      449.66    115.30 o 
  12   4   2      814.00      603.38    147.32 o 
 -11   5   2      252.01      271.59     87.11 o 
  -9   5   2      544.71      517.55    103.77 o 
  -7   5   2     5221.72     5244.70    280.55 o 
  -5   5   2     3347.44     3247.01    111.89 o 
  -3   5   2      743.05      783.88     45.94 o 
  -1   5   2    10345.96    10307.84    279.69 o 
   1   5   2     4626.90     4554.10    143.47 o 
   3   5   2      364.21      451.61     53.16 o 
   5   5   2     2445.56     2327.21    156.93 o 
   7   5   2      851.16      760.96    128.11 o 
   9   5   2     2158.57     2070.21    229.31 o 
  11   5   2      412.85      517.55    131.95 o 
 -10   6   2      682.74      673.84    121.70 o 
  -8   6   2     6606.75     7036.91    359.98 o 
  -6   6   2     3465.80     3425.58    208.81 o 
  -4   6   2      174.36      201.13     51.24 o 
  -2   6   2    13504.06    14277.98    389.97 o 
   0   6   2     4558.76     4638.72    150.82 o 
   2   6   2      713.06      759.15     57.01 o 
   4   6   2      284.37      244.89     70.46 o 
   6   6   2      722.66      683.49     72.19 o 
   8   6   2      941.76      909.56    155.01 o 
  10   6   2      823.52      585.45    137.07 o 
 -11   7   2       44.38        2.56     57.65 o 
  -9   7   2      242.75      265.18     81.99 o 
  -7   7   2      811.79      874.97    122.98 o 
  -5   7   2     1584.05     1593.65    130.67 o 
  -3   7   2      572.64      600.45     51.61 o 
  -1   7   2     5887.55     5887.55    183.86 o 
   1   7   2     1293.63     1304.19     70.59 o 
   3   7   2      637.76      630.72     59.10 o 
   5   7   2     1292.52     1203.46     85.91 o 
   7   7   2     2598.77     2645.41    216.50 o 
   9   7   2      667.37      547.02    130.67 o 
  11   7   2      447.83      507.30    142.20 o 
 -10   8   2       73.19      211.38     87.11 o 
  -8   8   2     2005.94     2016.40    180.63 o 
  -6   8   2      836.65      714.84    110.17 o 
  -4   8   2     2069.09     2231.60    101.56 o 
  -2   8   2     3273.14     3184.31    125.26 o 
   0   8   2     1930.52     1842.11     90.05 o 
   2   8   2     1484.66     1471.90     81.90 o 
   4   8   2     2213.15     2273.51    137.71 o 
   6   8   2      864.97      981.30    151.17 o 
   8   8   2      275.87      161.41     80.71 o 
  10   8   2      100.30      101.20     92.24 o 
  -9   9   2      342.48      344.61    102.49 o 
  -7   9   2       89.96      115.30     64.05 o 
  -5   9   2     1382.16     1314.38    148.60 o 
  -3   9   2       61.58       24.79     22.77 o 
  -1   9   2      958.35      880.50     72.92 o 
   1   9   2      220.52      254.05     42.68 o 
   3   9   2      150.21      219.72     43.03 o 
   5   9   2     1436.34     1404.05    176.79 o 
   7   9   2     2121.73     2298.24    247.25 o 
   9   9   2       92.88       53.80     81.99 o 
  -8  10   2      173.68      146.04     76.86 o 
  -6  10   2      518.55      602.10    111.45 o 
  -4  10   2     1714.82     1715.35    148.60 o 
  -2  10   2      421.31      414.11     53.44 o 
   0  10   2     1665.90     1648.19    122.34 o 
   2  10   2      375.43      532.73     62.70 o 
   4  10   2     1189.07     1343.76     96.72 o 
   6  10   2     1243.61     1315.66    183.19 o 
   8  10   2      109.65       75.58     74.30 o 
  -9  11   2      298.62      333.08    103.77 o 
  -7  11   2     1140.08     1140.15    158.85 o 
  -5  11   2       18.97      -30.75     43.56 o 
  -3  11   2      626.09      712.27    111.45 o 
  -1  11   2      971.36      955.62     84.19 o 
   1  11   2      981.12     1132.73     95.02 o 
   3  11   2      897.28      939.05     89.26 o 
   5  11   2      486.47      527.80    119.14 o 
   7  11   2      273.54      420.19    119.14 o 
   9  11   2        1.25      -75.58     76.86 o 
  -8  12   2      212.77       99.92     76.86 o 
  -6  12   2      499.41      654.63    125.54 o 
  -4  12   2       89.88       28.18     47.40 o 
  -2  12   2     1252.86     1182.43    139.64 o 
   0  12   2      180.61      210.98     47.00 o 
   2  12   2      368.87      326.92     57.45 o 
   4  12   2      558.14      554.70    125.54 o 
   6  12   2      466.79      514.99    131.95 o 
   8  12   2      124.92      119.14    103.77 o 
  -7  13   2      231.32      217.78     92.24 o 
  -5  13   2      750.60      895.47    142.20 o 
  -3  13   2      933.95      986.42    135.79 o 
  -1  13   2      318.32      458.62     92.24 o 
   1  13   2      662.75      585.44    122.98 o 
   3  13   2      231.68      249.81     93.52 o 
   5  13   2     1102.67      892.91    162.70 o 
   7  13   2      142.21      198.57    108.89 o 
  -4  14   2       54.11       69.18     64.05 o 
  -2  14   2      522.23      462.47     96.08 o 
   0  14   2      174.85      256.21     75.58 o 
   2  14   2      127.03       89.67     71.74 o 
   4  14   2     1941.50     2184.22    248.53 o 
  -3  15   2       21.72      -14.09     49.96 o 
  -1  15   2      417.87      462.47    103.77 o 
   3  15   2      338.29      311.30    117.86 o 
  -9   1   3      286.44      280.76     65.98 o 
  -7   1   3      397.34      416.26     45.42 o 
  -5   1   3       45.78       75.73     20.01 o 
  -3   1   3    12517.98    12587.93    326.45 o 
  -1   1   3       70.24       55.08      7.75 o 
   1   1   3     1942.27     2054.82     94.16 o 
   3   1   3      429.10      471.90     71.10 o 
   5   1   3      405.52      497.79     39.99 o 
   7   1   3      307.25      328.73     36.65 o 
   9   1   3      753.42      787.39     87.41 o 
  11   1   3       32.07       47.25     46.64 o 
 -10   2   3      677.21      558.55    101.20 o 
  -8   2   3     3600.82     3683.37    139.32 o 
  -6   2   3      295.36      309.48     35.29 o 
  -4   2   3     5342.70     5411.37    250.45 o 
  -2   2   3     2724.16     2736.36    131.95 o 
   0   2   3    15848.44    16277.26    573.92 o 
   2   2   3     6510.93     6541.49    187.02 o 
   4   2   3     2533.38     2553.17    156.29 o 
   6   2   3      393.88      473.15     63.41 o 
   8   2   3     2118.10     1988.22    172.94 o 
  10   2   3      353.86      444.53    105.05 o 
  12   2   3      326.13      206.25     96.08 o 
 -11   3   3      162.03      134.51     69.18 o 
  -9   3   3      116.13       93.52     57.65 o 
  -7   3   3     3769.45     3721.35    136.61 o 
  -5   3   3     4813.65     4828.26    145.20 o 
  -3   3   3     4588.73     4668.22    158.85 o 
  -1   3   3    51416.28    52868.44   1862.67 o 
   1   3   3    33199.17    32756.32    814.26 o 
   3   3   3     8973.23     9652.64    274.87 o 
   5   3   3     2784.03     2986.94    123.62 o 
   7   3   3      918.86      922.37    126.83 o 
   9   3   3      235.29      201.13     76.86 o 
  11   3   3       68.42      106.33     75.58 o 
 -12   4   3      367.58      366.39    106.33 o 
 -10   4   3     1607.66     1530.88    170.38 o 
  -8   4   3    10122.81    10534.23    463.75 o 
  -6   4   3     3246.85     3144.60    121.70 o 
  -4   4   3     1349.81     1254.64     49.43 o 
  -2   4   3     2688.44     2709.46    146.04 o 
   0   4   3    12609.03    12568.41    320.53 o 
   2   4   3       26.34       21.49     15.83 o 
   4   4   3     5326.06     5086.23    173.58 o 
   6   4   3       84.14       92.24     47.40 o 
   8   4   3     3107.56     3378.18    239.56 o 
  10   4   3       65.53       10.25     57.65 o 
  12   4   3     1261.29     1163.21    190.88 o 
 -11   5   3     1446.18     1369.46    172.94 o 
  -9   5   3     1059.57     1015.89    134.51 o 
  -7   5   3     6353.04     6828.10    330.52 o 
  -5   5   3      857.34      940.22     47.20 o 
  -3   5   3     2543.80     2493.45     88.02 o 
  -1   5   3     4019.72     4040.81    130.89 o 
   1   5   3     2872.81     2695.24    105.03 o 
   3   5   3     9803.96     9839.42    283.80 o 
   5   5   3     1476.53     1408.45     57.94 o 
   7   5   3      677.17      659.75    116.58 o 
   9   5   3     2012.70     2056.12    228.03 o 
  11   5   3      782.12      901.87    162.70 o 
 -10   6   3      819.82      795.54    130.67 o 
  -8   6   3     1462.73     1438.64    157.57 o 
  -6   6   3     4657.94     4482.46    256.21 o 
  -4   6   3     2523.02     2431.72     95.03 o 
  -2   6   3     6961.10     7119.83    220.98 o 
   0   6   3     7079.87     6932.28    201.51 o 
   2   6   3     1239.45     1369.30     74.53 o 
   4   6   3     2927.90     2585.55    115.93 o 
   6   6   3     1502.60     1654.52    106.81 o 
   8   6   3     1128.34     1222.14    170.38 o 
  10   6   3      582.15      540.61    133.23 o 
 -11   7   3      507.92      558.55    121.70 o 
  -9   7   3     1525.35     1290.04    163.98 o 
  -7   7   3     4716.87     4886.00    286.96 o 
  -5   7   3     2549.18     2354.60    167.82 o 
  -3   7   3     3002.61     3007.44    112.26 o 
  -1   7   3     1436.17     1346.47     71.49 o 
   1   7   3     8001.49     8165.95    249.53 o 
   3   7   3     2159.47     1994.41    180.63 o 
   5   7   3     7030.51     6930.43    239.11 o 
   7   7   3      767.03      649.50    122.98 o 
   9   7   3      882.93     1046.63    174.23 o 
  11   7   3      572.04      486.81    137.07 o 
 -10   8   3      592.50      543.17    120.42 o 
  -8   8   3      286.33      358.70     90.96 o 
  -6   8   3     8130.50     8037.43    400.97 o 
  -4   8   3     2968.76     2925.45    238.28 o 
  -2   8   3     1809.87     1777.83     85.54 o 
   0   8   3     7703.41     7825.69    238.22 o 
   2   8   3     4929.29     5341.53    192.13 o 
   4   8   3     7820.70     7882.10    259.83 o 
   6   8   3     3637.03     3440.49    158.72 o 
   8   8   3     1228.15     1384.84    197.28 o 
  10   8   3      366.52      617.48    149.89 o 
  -9   9   3      247.56      147.32     73.02 o 
  -7   9   3     1618.32     1893.42    170.38 o 
  -5   9   3     1222.86     1337.44    151.17 o 
  -3   9   3      881.78      826.37    158.21 o 
  -1   9   3      457.31      370.88     48.01 o 
   1   9   3     7645.35     8138.35    261.24 o 
   3   9   3      996.93      992.82     83.88 o 
   5   9   3     7119.65     7490.41    263.73 o 
   7   9   3     2245.17     2221.37    244.68 o 
   9   9   3      858.69      942.87    170.38 o 
  -8  10   3      616.94      576.48    117.86 o 
  -6  10   3      431.18      358.70     93.52 o 
  -4  10   3     1047.72     1063.29    131.95 o 
  -2  10   3     2282.70     2354.61    113.37 o 
   0  10   3     6521.33     6656.68    228.73 o 
   2  10   3     5165.91     5118.76    195.04 o 
   4  10   3     3732.63     4018.45    172.23 o 
   6  10   3     2729.30     2573.67    235.72 o 
   8  10   3      515.91      585.45    143.48 o 
  -9  11   3      102.34       80.71     81.99 o 
  -7  11   3     2356.32     2337.95    204.97 o 
  -5  11   3      467.72      462.47     98.64 o 
  -3  11   3     1668.55     1757.63    148.60 o 
  -1  11   3      592.39      633.24     71.10 o 
   1  11   3     5830.68     6033.68    221.58 o 
   3  11   3     1007.74     1032.40    108.89 o 
   5  11   3     2524.48     2595.45    231.87 o 
   7  11   3      240.85      147.32     96.08 o 
  -8  12   3      973.99      962.08    158.85 o 
  -6  12   3     1718.77     1753.78    192.16 o 
  -4  12   3     1211.68     1227.26    151.17 o 
  -2  12   3     2172.67     2312.33    175.51 o 
   0  12   3      548.65      509.47     67.03 o 
   2  12   3      719.60      812.06     86.48 o 
   4  12   3      560.47      545.74    124.26 o 
   6  12   3      803.93      988.99    174.23 o 
   8  12   3      522.69      453.50    144.76 o 
  -7  13   3     1179.75     1209.33    171.66 o 
  -5  13   3     1050.03     1110.69    157.57 o 
  -3  13   3     1461.61     1477.07    167.82 o 
  -1  13   3     1535.65     1352.81    151.17 o 
   1  13   3      136.43      128.31     46.33 o 
   3  13   3      180.47      146.04     81.99 o 
   5  13   3      790.43      667.44    147.32 o 
  -4  14   3      529.85      676.40    125.54 o 
  -2  14   3     1470.15     1352.81    160.13 o 
   0  14   3      729.78      719.96    117.86 o 
   2  14   3      381.69      377.92    103.77 o 
   4  14   3      179.52      207.53     96.08 o 
  -3  15   3      289.42      247.25     84.55 o 
  -1  15   3      571.19      655.91    117.86 o 
   3  15   3      565.60      623.88    143.48 o 
  -8   0   4     5227.04     5098.65    258.78 o 
  -6   0   4     4687.07     5097.37    215.22 o 
  -4   0   4     3172.04     2872.16    133.23 o 
  -2   0   4    29686.94    30539.41   1038.95 o 
   0   0   4    13857.50    13771.49    497.05 o 
   2   0   4     8859.50     8513.99    330.52 o 
   4   0   4    13915.45    13934.19    532.92 o 
   6   0   4     3129.08     2908.03    180.63 o 
   8   0   4     1135.91     1332.31    158.85 o 
  10   0   4     5403.39     5272.88    320.27 o 
  12   0   4      885.33     1010.76    171.66 o 
  -9   1   4     4754.80     5096.09    265.18 o 
  -7   1   4     2410.70     2276.21     98.94 o 
  -5   1   4     4682.50     4821.00    141.91 o 
  -3   1   4     6696.87     6843.66    194.53 o 
  -1   1   4    48115.51    48716.84   1160.37 o 
   1   1   4    16765.73    16427.93    423.36 o 
   3   1   4     8226.94     7847.40    231.90 o 
   5   1   4    17643.12    18864.17    517.20 o 
   7   1   4     5506.72     5264.68    203.69 o 
   9   1   4      296.65      211.05     55.62 o 
  11   1   4     3197.47     3221.20    276.07 o 
 -10   2   4     1625.29     1615.43    148.60 o 
  -8   2   4     3938.18     4367.16    233.15 o 
  -6   2   4      127.98       99.85     23.66 o 
  -4   2   4     2488.81     2421.32     87.40 o 
  -2   2   4      800.64      969.77     71.74 o 
   0   2   4    82658.69    80688.13   2832.44 o 
   2   2   4     4527.57     4510.85    138.12 o 
   4   2   4    25425.12    24951.83    645.87 o 
   6   2   4     4775.19     4874.39    149.24 o 
   8   2   4     1622.54     1842.18    162.70 o 
  10   2   4     1767.25     1711.51    199.85 o 
  12   2   4      803.59      881.38    165.26 o 
 -11   3   4      453.66      541.89    106.33 o 
  -9   3   4     3569.01     3635.67    220.34 o 
  -7   3   4     4822.15     4689.99    254.93 o 
  -5   3   4     3563.70     3371.69    110.81 o 
  -3   3   4    13459.20    14560.63    557.27 o 
  -1   3   4    62634.11    62285.58   2181.66 o 
   1   3   4     4396.60     4275.10    136.33 o 
   3   3   4     7235.01     6953.92    217.82 o 
   5   3   4     5986.48     5779.25    273.51 o 
   7   3   4     4424.32     4374.85    263.90 o 
   9   3   4      432.29      243.40     83.27 o 
  11   3   4     1518.44     1584.68    210.10 o 
 -12   4   4     1650.03     1511.66    179.35 o 
 -10   4   4       20.47        5.12     48.68 o 
  -8   4   4     7757.26     7477.60    368.95 o 
  -6   4   4     8159.60     8219.34    371.51 o 
  -4   4   4     4906.66     4843.72    228.03 o 
  -2   4   4    31178.32    31732.08   1145.28 o 
   0   4   4     2355.55     2453.26     92.18 o 
   2   4   4     2390.85     2596.40    100.85 o 
   4   4   4    13752.41    13602.39    393.03 o 
   6   4   4      881.17      883.94    122.98 o 
   8   4   4     3312.98     3592.12    252.37 o 
  10   4   4      936.07     1229.83    174.23 o 
  12   4   4      435.05      399.69    124.26 o 
 -11   5   4      370.04      498.34    103.77 o 
  -9   5   4     1210.77     1429.67    155.01 o 
  -7   5   4     3486.26     3396.11    213.94 o 
  -5   5   4     2668.23     2508.33    155.01 o 
  -3   5   4    19708.47    20161.24    518.60 o 
  -1   5   4    25571.46    26108.73    654.81 o 
   1   5   4     2253.14     2317.37     89.22 o 
   3   5   4     1307.31     1153.74     68.17 o 
   5   5   4     2614.24     2731.84    127.31 o 
   7   5   4      241.82      256.21     80.71 o 
   9   5   4     1180.12     1272.10    176.79 o 
  11   5   4      793.71      552.14    133.23 o 
 -10   6   4      195.23      253.65     81.99 o 
  -8   6   4     3349.48     3015.64    213.94 o 
  -6   6   4     3311.69     3347.43    206.25 o 
  -4   6   4       10.06       31.60     16.04 o 
  -2   6   4    11044.48    11295.52    306.70 o 
   0   6   4     1437.48     1339.64     68.77 o 
   2   6   4     2671.15     2633.90    107.27 o 
   4   6   4     1547.94     1624.91     89.49 o 
   6   6   4     1196.70     1265.17     93.72 o 
   8   6   4       98.93       90.96     66.62 o 
  10   6   4      736.03      630.29    137.07 o 
 -11   7   4      235.20      144.76     80.71 o 
  -9   7   4      651.47      685.37    121.70 o 
  -7   7   4     3821.88     3671.54    228.03 o 
  -5   7   4     1013.38     1018.45    119.14 o 
  -3   7   4     4399.20     4489.52    151.17 o 
  -1   7   4     7318.53     7401.47    359.34 o 
   1   7   4     6578.73     6430.09    204.26 o 
   3   7   4     1652.42     1684.44     90.63 o 
   5   7   4      444.77      491.31     63.63 o 
   7   7   4      448.01      445.81    115.30 o 
   9   7   4      566.72      792.98    151.17 o 
  11   7   4      766.49      842.94    171.66 o 
 -10   8   4      104.05      122.98     74.30 o 
  -8   8   4      588.35      723.80    120.42 o 
  -6   8   4     1306.39     1379.71    153.73 o 
  -4   8   4      105.43      146.04     52.52 o 
  -2   8   4     1311.94     1319.49     72.41 o 
   0   8   4     1395.42     1451.26     79.70 o 
   2   8   4     1172.38     1366.31     89.03 o 
   4   8   4     1167.40     1359.21     92.18 o 
   6   8   4     2390.73     2683.71    135.43 o 
   8   8   4      581.36      561.11    125.54 o 
  10   8   4      472.70      427.88    140.92 o 
  -9   9   4       77.45      147.32     73.02 o 
  -7   9   4      297.97      334.36     88.39 o 
  -5   9   4      650.70      690.50    107.61 o 
  -3   9   4     1380.31     1304.13    124.26 o 
  -1   9   4      479.18      406.73     62.13 o 
   1   9   4     2849.08     3170.88    156.29 o 
   3   9   4      211.11      159.75     39.69 o 
   5   9   4     1013.83      907.40    117.22 o 
   7   9   4      536.19      434.28    120.42 o 
   9   9   4      467.44      412.50    126.83 o 
  -8  10   4      922.57      955.68    148.60 o 
  -6  10   4      103.47       79.43     57.65 o 
  -4  10   4     1541.02     1796.06    151.17 o 
  -2  10   4     1502.85     1523.19    131.95 o 
   0  10   4      517.16      617.95     65.98 o 
   2  10   4      505.17      597.76     69.31 o 
   4  10   4      168.13      158.15     53.80 o 
   6  10   4      589.91      646.94    134.51 o 
   8  10   4      857.32      653.35    147.32 o 
  -9  11   4      388.38      563.67    133.23 o 
  -7  11   4       69.16       60.21     62.77 o 
  -5  11   4      259.59      179.35     73.02 o 
  -3  11   4      562.34      548.30     98.64 o 
  -1  11   4      979.56      836.54    111.45 o 
   1  11   4       96.68       90.68     37.58 o 
   3  11   4     1659.83     1840.87    114.43 o 
   5  11   4      354.35      371.51    108.89 o 
   7  11   4     1318.90     1106.84    185.76 o 
  -8  12   4      293.76      342.05    108.89 o 
  -6  12   4       24.52      -11.53     53.80 o 
  -4  12   4      929.40      778.89    121.70 o 
  -2  12   4      355.39      385.60     87.11 o 
   0  12   4     1635.71     1515.50    138.36 o 
   2  12   4     1611.40     1722.79    118.48 o 
   4  12   4      550.94      700.74    138.36 o 
   6  12   4      305.03      365.10    111.45 o 
  -7  13   4       62.43      185.76     89.67 o 
  -5  13   4      129.73       38.43     56.37 o 
  -3  13   4      492.57      547.02    105.05 o 
  -1  13   4     1181.14     1204.20    143.48 o 
   1  13   4      350.54      406.10     89.67 o 
   3  13   4      781.57      830.13    147.32 o 
   5  13   4      103.74       88.39     83.27 o 
  -4  14   4      441.58      488.09    106.33 o 
  -2  14   4       70.84       10.25     48.68 o 
   0  14   4     1011.44     1199.08    148.60 o 
   4  14   4      483.75      550.86    135.79 o 
  -3  15   4       64.41       61.49     65.33 o 
  -1  15   4      529.75      595.70    112.73 o 
  -9   1   5      109.67      139.64     56.37 o 
  -7   1   5     1020.09     1010.94     60.90 o 
  -5   1   5      930.11     1047.70     69.82 o 
  -3   1   5     3666.32     4070.27    114.52 o 
  -1   1   5     1863.78     2036.20     67.37 o 
   1   1   5     2434.80     2684.29     91.37 o 
   3   1   5       95.20       70.20     22.18 o 
   5   1   5     1619.19     1777.36    163.98 o 
   7   1   5      514.86      544.38     66.46 o 
   9   1   5      235.23      221.87     55.57 o 
  11   1   5      121.00      137.07     78.15 o 
 -10   2   5       96.42       90.96     53.80 o 
  -8   2   5      371.08      326.67     67.90 o 
  -6   2   5      668.05      617.16     45.19 o 
  -4   2   5      224.28      244.53     44.20 o 
  -2   2   5     5207.03     5154.16    141.89 o 
   0   2   5    15987.96    16299.04    611.07 o 
   2   2   5     2843.03     2977.44    190.88 o 
   4   2   5     2292.35     2365.53    105.94 o 
   6   2   5     1813.18     2012.56    158.85 o 
   8   2   5      598.31      593.14    111.45 o 
  10   2   5     1133.19      965.93    160.13 o 
  12   2   5       97.33      112.73     84.55 o 
 -11   3   5      175.33      110.17     58.93 o 
  -9   3   5     1095.54     1068.41    124.26 o 
  -7   3   5       90.31       94.80     46.12 o 
  -5   3   5     7088.99     7476.35    211.14 o 
  -3   3   5    19643.24    19903.97    726.37 o 
  -1   3   5     9630.44     9697.69    384.32 o 
   1   3   5     9254.39     9501.66    260.81 o 
   3   3   5      680.50      702.83     64.69 o 
   5   3   5     3929.76     3991.05    157.84 o 
   7   3   5     2523.94     2471.18    188.32 o 
   9   3   5      858.97      830.13    144.76 o 
  11   3   5      537.00      476.56    119.14 o 
 -10   4   5      287.53      275.43     75.58 o 
  -8   4   5     2690.06     2786.33    185.76 o 
  -6   4   5     5539.93     5415.08    265.18 o 
  -4   4   5     1556.43     1533.44    112.73 o 
  -2   4   5    13648.01    13330.81    536.77 o 
   0   4   5     5702.91     5778.38    172.67 o 
   2   4   5     7717.95     7277.31    218.76 o 
   4   4   5     1235.59     1194.40     92.24 o 
   6   4   5     2057.07     1884.45    158.85 o 
   8   4   5      185.72      211.38     80.71 o 
  10   4   5     2257.36     2220.09    244.68 o 
 -11   5   5      217.14      189.60     78.15 o 
  -9   5   5      991.96      908.28    129.39 o 
  -7   5   5     6235.96     5918.54    306.18 o 
  -5   5   5     3576.61     3619.02    201.13 o 
  -3   5   5     8685.20     8895.74    379.20 o 
  -1   5   5    28383.88    28419.17    716.75 o 
   1   5   5     3750.54     3985.68    137.18 o 
   3   5   5      530.53      626.26    118.50 o 
   5   5   5     4399.12     4522.48    171.53 o 
   7   5   5     1625.22     1442.48    175.51 o 
   9   5   5      494.89      653.35    131.95 o 
  11   5   5      765.63      958.24    175.51 o 
 -10   6   5      627.09      577.76    110.17 o 
  -8   6   5     3220.61     3116.84    217.78 o 
  -6   6   5     4040.44     3898.29    230.59 o 
  -4   6   5      405.58      317.71     62.77 o 
  -2   6   5    19017.15    19605.86    650.78 o 
   0   6   5     1247.21     1303.07     67.37 o 
   2   6   5     3933.96     3538.46    134.94 o 
   4   6   5      472.99      489.25     58.17 o 
   6   6   5     4940.21     5037.18    199.84 o 
   8   6   5      296.22      283.12     90.96 o 
  10   6   5     2650.52     2995.14    258.78 o 
 -11   7   5      171.89      212.66     89.67 o 
  -9   7   5      415.80      502.18    103.77 o 
  -7   7   5     1997.10     1774.28    156.29 o 
  -5   7   5     3567.09     3516.53    217.78 o 
  -3   7   5     1253.47     1282.35     80.71 o 
  -1   7   5     1357.75     1369.66     73.49 o 
   1   7   5     1156.81     1098.00     67.87 o 
   3   7   5      199.69      136.74     52.52 o 
   5   7   5     1373.38     1347.88     96.38 o 
   7   7   5     3912.23     4083.62    185.81 o 
   9   7   5     1406.91     1748.66    217.78 o 
 -10   8   5      173.73      189.60     87.11 o 
  -8   8   5      492.21      459.90    102.49 o 
  -6   8   5       95.64      122.98     57.65 o 
  -4   8   5     1391.83     1416.86    129.39 o 
  -2   8   5     2748.76     2906.56    115.45 o 
   0   8   5     2100.71     1918.27    110.17 o 
   2   8   5     2615.51     2567.32    119.48 o 
   4   8   5      990.33      965.94     94.16 o 
   6   8   5     6414.84     6163.07    336.92 o 
   8   8   5      359.18      306.18     98.64 o 
  10   8   5     1723.15     1459.14    216.50 o 
  -9   9   5     1608.52     1687.17    199.85 o 
  -7   9   5      582.27      563.67    106.33 o 
  -5   9   5     1447.10     1416.86    131.95 o 
  -3   9   5      264.13      348.45     78.15 o 
  -1   9   5     1699.16     1632.31    179.35 o 
   1   9   5     2357.43     2370.10    130.67 o 
   3   9   5     3997.51     4078.10    194.72 o 
   5   9   5     3672.07     3761.83    169.43 o 
   7   9   5     1723.48     1724.32    212.66 o 
   9   9   5     1254.99     1146.56    188.32 o 
  -8  10   5     1716.73     1935.70    207.53 o 
  -6  10   5      990.76      980.02    133.23 o 
  -4  10   5       12.76       28.18     44.84 o 
  -2  10   5     2673.59     2600.57    176.79 o 
   0  10   5     3168.62     3245.24    142.62 o 
   2  10   5     5622.54     5878.08    249.81 o 
   4  10   5     1904.84     2222.37    148.60 o 
   6  10   5     4105.49     4483.74    302.33 o 
   8  10   5      205.20       97.36     92.24 o 
  -9  11   5      858.65      988.99    158.85 o 
  -7  11   5     1657.78     1614.15    188.32 o 
  -5  11   5     2351.03     2581.35    197.28 o 
  -3  11   5     1129.38     1015.89    128.11 o 
  -1  11   5     1375.82     1624.40    139.64 o 
   1  11   5     1185.50     1244.42    101.26 o 
   3  11   5     4779.16     4968.34    202.95 o 
   5  11   5     3257.19     3338.47    254.93 o 
   7  11   5      615.97      636.69    148.60 o 
  -8  12   5      853.84      987.70    156.29 o 
  -6  12   5     1851.17     1776.84    197.28 o 
  -4  12   5      300.49      285.68     80.71 o 
  -2  12   5     3329.85     3315.41    219.06 o 
   0  12   5     1382.61     1520.63    140.92 o 
   2  12   5      380.91      384.51     65.05 o 
   4  12   5     2166.65     2052.27    231.87 o 
   6  12   5     1157.89     1237.51    196.00 o 
  -7  13   5     1080.65      803.23    147.32 o 
  -5  13   5      876.88      627.72    121.70 o 
  -3  13   5      518.24      424.03     96.08 o 
  -1  13   5     2714.01     2466.06    194.72 o 
   1  13   5      641.36      643.10    110.17 o 
   3  13   5      666.75      734.05    138.36 o 
   5  13   5     1059.79     1275.94    190.88 o 
  -4  14   5      619.21      653.35    122.98 o 
  -2  14   5     1051.24      977.46    139.64 o 
   0  14   5     1234.26     1129.90    151.17 o 
   2  14   5      641.41      622.60    115.30 o 
   4  14   5      612.04      605.95    142.20 o 
  -3  15   5     1069.75      955.68    144.76 o 
  -1  15   5      704.85      558.55    116.58 o 
   1  15   5      793.87      698.18    125.54 o 
  -8   0   6     1049.90      990.27     93.52 o 
  -6   0   6     2443.64     2341.79    122.98 o 
  -4   0   6      831.24      999.23     64.05 o 
  -2   0   6    27447.88    26466.89    932.62 o 
   0   0   6     3057.32     3031.01    142.20 o 
   2   0   6    11637.69    11486.07    453.50 o 
   4   0   6    29362.71    29201.97   1056.88 o 
   6   0   6     9519.76     9291.59    420.19 o 
   8   0   6     4625.16     4956.46    277.99 o 
  10   0   6     1131.78     1150.40    165.26 o 
  -9   1   6    11879.40    12125.32    499.62 o 
  -7   1   6     7820.47     8151.61    310.66 o 
  -5   1   6     2622.21     3126.57    108.30 o 
  -3   1   6      169.43      123.05     17.05 o 
  -1   1   6     3303.26     3470.22    107.27 o 
   1   1   6     4112.57     3699.83    123.20 o 
   3   1   6     4139.56     4589.92    153.92 o 
   5   1   6     9028.28     8494.77    381.76 o 
   7   1   6     1353.75     1314.38    149.89 o 
   9   1   6     2893.76     3138.62    233.15 o 
  11   1   6      628.54      596.98    131.95 o 
 -10   2   6     1618.58     1635.93    140.92 o 
  -8   2   6     1213.30     1158.09    110.17 o 
  -6   2   6     4170.29     4284.57    135.84 o 
  -4   2   6     3140.65     3324.41    185.11 o 
  -2   2   6     8041.92     7395.96    197.24 o 
   0   2   6      396.62      397.68     30.75 o 
   2   2   6     4823.66     4501.04    148.53 o 
   4   2   6    14794.39    15605.64    435.24 o 
   6   2   6     6625.21     6163.22    330.52 o 
   8   2   6     2497.66     2961.83    215.22 o 
  10   2   6      697.40      666.16    129.39 o 
  12   2   6     1369.33     1497.57    215.22 o 
  -9   3   6     3331.36     3137.34    203.69 o 
  -7   3   6     5008.91     4675.90    243.40 o 
  -5   3   6     2262.19     2358.04     83.65 o 
  -3   3   6     6994.44     7081.75    294.65 o 
  -1   3   6    27816.93    27932.43   1009.48 o 
   1   3   6    10234.20    10106.64    279.75 o 
   3   3   6     3347.49     3375.96    132.25 o 
   5   3   6     4306.02     3771.07    157.16 o 
   7   3   6      387.15      276.71     80.71 o 
   9   3   6     2311.63     2562.14    213.94 o 
  11   3   6      272.97      185.76     84.55 o 
 -10   4   6      664.65      730.21    114.02 o 
  -8   4   6       71.63      125.54     55.09 o 
  -6   4   6     5667.71     5703.32    281.84 o 
  -4   4   6     1919.19     2038.18    128.11 o 
  -2   4   6    22503.12    21995.96    817.32 o 
   0   4   6    17999.32    17517.46    474.00 o 
   2   4   6     2290.34     2134.83    109.53 o 
   4   4   6     7118.20     7407.50    290.16 o 
   6   4   6     2304.91     2214.50    118.41 o 
   8   4   6     1012.58      974.89    146.04 o 
  10   4   6     1142.01     1065.85    167.82 o 
 -11   5   6      252.73      149.89     73.02 o 
  -9   5   6      947.46     1013.33    131.95 o 
  -7   5   6     3383.76     3499.88    213.94 o 
  -5   5   6     2689.90     2613.38    165.26 o 
  -3   5   6    11393.08    12245.74    485.53 o 
  -1   5   6    15396.82    15468.07    400.81 o 
   1   5   6     2183.09     2381.71     99.95 o 
   3   5   6     2438.64     2580.12    113.96 o 
   5   5   6     1656.70     1615.20     98.49 o 
   7   5   6       64.46       85.83     61.49 o 
   9   5   6      499.41      572.64    120.42 o 
  11   5   6      485.63      372.79    116.58 o 
 -10   6   6      730.66      854.47    133.23 o 
  -8   6   6     1771.56     1769.16    155.01 o 
  -6   6   6     2267.60     2140.67    157.57 o 
  -4   6   6     1369.08     1424.55    114.02 o 
  -2   6   6     3117.09     3001.40    103.69 o 
   0   6   6     2080.78     2186.24     90.28 o 
   2   6   6     1121.95     1086.19     89.03 o 
   4   6   6     1265.85     1321.44     83.72 o 
   6   6   6      847.88      784.62     82.85 o 
   8   6   6     2388.19     2147.07    201.13 o 
  10   6   6      388.85      413.79    119.14 o 
 -11   7   6      200.27      257.49     89.67 o 
  -9   7   6     1110.97     1136.31    149.89 o 
  -7   7   6      303.27      431.72     94.80 o 
  -5   7   6      590.76      604.66     90.96 o 
  -3   7   6     6729.48     7008.73    329.23 o 
  -1   7   6     2984.16     3041.86    117.46 o 
   1   7   6     1095.41     1289.25     75.17 o 
   3   7   6     2780.05     2717.48    124.85 o 
   5   7   6      997.74      950.70     88.81 o 
   7   7   6      712.24      742.19    132.59 o 
   9   7   6      310.64      188.32     92.24 o 
 -10   8   6       63.00        1.28     66.62 o 
  -8   8   6      251.64      488.09    102.49 o 
  -6   8   6      182.40      254.93     71.74 o 
  -4   8   6     2549.58     2321.30    166.54 o 
  -2   8   6      715.31      712.27     96.08 o 
   0   8   6     2777.10     2752.58    117.77 o 
   2   8   6       91.16       64.87     31.24 o 
   4   8   6     1088.29     1148.20     96.91 o 
   6   8   6     1032.18     1053.87    104.41 o 
   8   8   6      665.17      813.48    152.45 o 
  10   8   6      115.13      226.75    110.17 o 
  -9   9   6      126.12       67.90     64.05 o 
  -7   9   6      128.08      167.82     69.18 o 
  -5   9   6       46.78       84.55     52.52 o 
  -3   9   6     1526.76     1272.10    122.98 o 
  -1   9   6        5.64       48.68     38.43 o 
   1   9   6      297.31      404.24     67.26 o 
   3   9   6       31.55        9.38     31.24 o 
   5   9   6       64.24       83.66     41.77 o 
   7   9   6       82.54       64.05     67.90 o 
   9   9   6        0.21       83.27     85.83 o 
  -8  10   6      349.89      353.58     98.64 o 
  -6  10   6      280.19      237.00     78.15 o 
  -4  10   6       51.06       40.99     44.84 o 
  -2  10   6       73.43        8.97     39.71 o 
   0  10   6      253.61      178.41     41.55 o 
   2  10   6     2123.73     2181.11    120.00 o 
   4  10   6     1088.61     1104.16    167.18 o 
   6  10   6      322.09      348.45    108.89 o 
   8  10   6      168.51      181.91     92.24 o 
  -7  11   6      293.77      284.40     88.39 o 
  -5  11   6      786.49      664.87    115.30 o 
  -3  11   6     1253.42     1209.33    143.48 o 
  -1  11   6      253.34      221.62     65.33 o 
   1  11   6       66.01      103.77     38.95 o 
   3  11   6      647.03      677.91     81.15 o 
   5  11   6      148.48      320.27     99.92 o 
   7  11   6      105.41       85.83     87.11 o 
  -6  12   6     1249.65     1190.11    162.70 o 
  -4  12   6      160.75       99.92     64.05 o 
  -2  12   6       97.51        6.41     39.71 o 
   0  12   6      644.78      696.90    111.45 o 
   2  12   6      187.06      132.22     47.78 o 
   4  12   6      149.33      131.05     85.83 o 
   6  12   6     1105.15     1136.31    185.76 o 
  -5  13   6      122.38      111.45     69.18 o 
  -3  13   6      587.47      547.02    107.61 o 
  -1  13   6      309.27      335.64     88.39 o 
   1  13   6      162.61      181.91     67.90 o 
   3  13   6      299.58      233.79     62.33 o 
   5  13   6      870.58      891.62    165.26 o 
  -4  14   6       83.35       83.27     69.18 o 
  -2  14   6      108.26      148.60     70.46 o 
   0  14   6      455.71      427.88     99.92 o 
   2  14   6      152.34      114.02     73.02 o 
   4  14   6       22.98       55.09     81.99 o 
  -1  15   6      315.47      283.12     87.11 o 
   1  15   6      321.24      285.68     92.24 o 
  -9   1   7      482.10      467.59     79.43 o 
  -7   1   7      314.40      295.18     37.86 o 
  -5   1   7      496.27      499.01     36.49 o 
  -3   1   7     2317.87     2403.31     80.07 o 
  -1   1   7      531.53      592.44     36.68 o 
   1   1   7      599.94      554.53     46.20 o 
   3   1   7     2676.74     2761.85    112.23 o 
   5   1   7       95.68       88.39     42.28 o 
   7   1   7     2001.16     2053.55    166.54 o 
   9   1   7      941.31      917.25    143.48 o 
  11   1   7      269.93      175.51     87.11 o 
  -8   2   7      966.02      985.14    110.17 o 
  -6   2   7      137.63      163.03     25.58 o 
  -4   2   7     3425.76     3735.03    111.12 o 
  -2   2   7     5542.37     5445.59    156.99 o 
   0   2   7     1506.64     1951.07    107.61 o 
   2   2   7     3806.99     4006.73    138.99 o 
   4   2   7     2242.51     2357.42    110.06 o 
   6   2   7      799.03      798.11    112.73 o 
   8   2   7     1783.14     2131.70    180.63 o 
  10   2   7      370.32      189.60     88.39 o 
  -9   3   7      487.19      383.04     80.71 o 
  -7   3   7     1805.76     1702.54    130.67 o 
  -5   3   7      418.64      509.87     69.18 o 
  -3   3   7     4455.37     4456.84    204.97 o 
  -1   3   7     1034.22     1126.06     84.55 o 
   1   3   7       40.47       46.31     18.05 o 
   3   3   7     3860.33     3909.32    146.75 o 
   5   3   7      808.71      898.37     90.32 o 
   7   3   7     1336.04     1288.76    157.57 o 
   9   3   7     2104.46     1872.92    207.53 o 
  11   3   7      487.09      621.32    142.20 o 
 -10   4   7     1202.13     1114.53    142.20 o 
  -8   4   7     1100.84     1181.15    133.23 o 
  -6   4   7     1100.91     1096.60    103.77 o 
  -4   4   7     1189.16     1113.25     94.80 o 
  -2   4   7    12912.88    13054.09    509.87 o 
   0   4   7     8189.42     8079.70    313.86 o 
   2   4   7     1280.18     1327.53     72.92 o 
   4   4   7     6978.10     6689.69    306.82 o 
   6   4   7      128.77       93.98     37.58 o 
   8   4   7      818.00      991.55    147.32 o 
  10   4   7       54.59       53.80     66.62 o 
 -11   5   7       21.50        8.97     58.93 o 
  -9   5   7     1039.31      900.59    128.11 o 
  -7   5   7     5586.04     5745.59    303.61 o 
  -5   5   7     3222.35     3323.09    192.16 o 
  -3   5   7     1690.26     1543.69    114.02 o 
  -1   5   7    13651.24    14215.92    379.03 o 
   1   5   7    14100.62    14074.35    387.93 o 
   3   5   7     6296.35     6395.45    216.03 o 
   5   5   7     1643.72     1518.38     96.09 o 
   7   5   7      489.32      577.76    111.45 o 
   9   5   7      533.08      420.19    112.73 o 
  11   5   7      373.84      211.38     97.36 o 
 -10   6   7      961.03     1172.18    155.01 o 
  -8   6   7     1246.80     1347.68    152.45 o 
  -6   6   7     3789.51     3689.48    224.19 o 
  -4   6   7     1520.80     1214.45    110.17 o 
  -2   6   7     8844.71     9162.21    394.57 o 
   0   6   7     8464.95     7969.97    239.94 o 
   2   6   7     4258.51     4242.42    160.79 o 
   4   6   7     4114.57     3996.67    162.12 o 
   6   6   7      854.58      953.39    135.79 o 
   8   6   7     1234.57     1306.69    174.23 o 
  10   6   7      282.18      318.99    110.17 o 
 -11   7   7     1786.53     1906.23    211.38 o 
  -9   7   7     1656.33     1698.70    184.47 o 
  -7   7   7     3807.26     4162.19    243.40 o 
  -5   7   7      761.64      877.53    112.73 o 
  -3   7   7     7280.97     7307.22    338.20 o 
  -1   7   7     1632.94     1601.46     76.64 o 
   1   7   7      777.83      834.86     69.75 o 
   3   7   7      893.50      949.09    107.61 o 
   5   7   7     3158.62     3032.40    146.61 o 
   7   7   7      503.21      393.80     87.11 o 
   9   7   7      651.13      687.93    146.04 o 
 -10   8   7     1323.11     1418.14    181.91 o 
  -8   8   7     1176.75     1309.25    157.57 o 
  -6   8   7      179.25      174.23     62.77 o 
  -4   8   7     1648.97     1683.32    140.92 o 
  -2   8   7     3581.62     3205.23    199.85 o 
   0   8   7     4856.05     4791.63    168.28 o 
   2   8   7       49.72       36.36     29.18 o 
   4   8   7     3382.13     3214.43    149.17 o 
   6   8   7      685.22      827.64     90.74 o 
   8   8   7      719.37      607.23    131.95 o 
  10   8   7      523.06      453.50    128.11 o 
  -9   9   7      621.99      737.90    130.67 o 
  -7   9   7     2857.52     2676.15    208.81 o 
  -5   9   7       38.42       12.81     42.28 o 
  -3   9   7     4974.26     5149.90    274.15 o 
  -1   9   7      182.49      174.23     60.21 o 
   1   9   7     3377.67     3405.19    146.71 o 
   3   9   7     2270.08     2084.40    118.29 o 
   5   9   7     5196.95     4955.09    210.61 o 
   7   9   7      742.99      939.02    161.41 o 
   9   9   7      200.97       81.99     97.36 o 
  -8  10   7     1611.54     1737.13    196.00 o 
  -6  10   7     1765.29     1962.60    172.94 o 
  -4  10   7      509.24      696.90    111.45 o 
  -2  10   7     1567.37     1589.81    142.20 o 
   0  10   7     1554.41     1536.00    139.64 o 
   2  10   7     1451.20     1459.53    104.59 o 
   4  10   7     4454.44     4686.10    197.58 o 
   6  10   7     1099.13     1102.54    111.34 o 
   8  10   7      834.22      903.15    167.82 o 
  -7  11   7     2293.43     2572.39    211.38 o 
  -5  11   7        7.34       28.18     49.96 o 
  -3  11   7     1490.12     1603.90    147.32 o 
  -1  11   7      515.96      504.74     94.80 o 
   1  11   7      409.48      452.22     90.96 o 
   3  11   7     1532.94     1629.15    116.60 o 
   5  11   7     3295.21     3024.62    163.08 o 
   7  11   7     1198.01     1227.26    196.00 o 
  -6  12   7     1290.57     1466.82    178.07 o 
  -4  12   7       48.08       74.30     57.65 o 
  -2  12   7      869.32      734.05    117.86 o 
   0  12   7     2343.98     2321.30    183.19 o 
   2  12   7     1465.37     1406.61    165.26 o 
   4  12   7     2812.40     3127.71    175.51 o 
   6  12   7      587.02      632.85    146.04 o 
  -5  13   7       77.32       94.80     66.62 o 
  -3  13   7     1402.63     1515.50    175.51 o 
  -1  13   7     2131.18     2070.21    184.47 o 
   1  13   7     2663.19     2510.90    198.57 o 
   3  13   7      664.53      890.34    134.51 o 
   5  13   7      918.57     1270.82    193.44 o 
  -4  14   7      670.42      717.40    133.23 o 
  -2  14   7      994.25      868.56    137.07 o 
   0  14   7      622.97      584.17    115.30 o 
   2  14   7      656.12      695.62    128.11 o 
  -1  15   7     1323.25     1423.27    179.35 o 
   1  15   7       96.00      161.41     79.43 o 
  -6   0   8      147.35      212.66     42.28 o 
  -4   0   8    14567.90    13920.10    511.15 o 
  -2   0   8      303.17      377.92     47.40 o 
   0   0   8    29057.76    29186.60   1050.48 o 
   2   0   8     6739.23     6484.77    293.36 o 
   6   0   8     7110.85     7592.90    371.51 o 
   8   0   8     3219.23     3585.71    243.40 o 
  -7   1   8     3591.43     3355.12    183.19 o 
  -5   1   8     3862.65     3877.85    117.63 o 
  -3   1   8     2837.89     2771.82     94.79 o 
  -1   1   8     3816.17     3634.60    114.04 o 
   1   1   8     2500.77     2354.78    101.00 o 
   3   1   8     8453.81     7874.78    247.60 o 
   5   1   8     5117.04     4746.36    261.34 o 
   7   1   8     5022.24     5140.93    289.52 o 
   9   1   8       88.17       60.21     60.21 o 
  11   1   8     3149.20     3022.04    256.21 o 
  -8   2   8     7858.89     8014.37    359.98 o 
  -6   2   8      444.30      498.34     70.46 o 
  -4   2   8    19145.58    19935.66    500.38 o 
  -2   2   8    10807.89    10751.22    290.02 o 
   0   2   8    15167.26    15890.38    603.38 o 
   2   2   8     3623.64     3519.88    125.83 o 
   4   2   8     7361.15     6743.89    229.13 o 
   6   2   8      902.93      892.91    124.26 o 
   8   2   8     3447.48     3483.23    247.25 o 
  10   2   8     3359.48     3255.20    260.06 o 
  -9   3   8     1013.54     1099.16    126.83 o 
  -7   3   8     2385.77     2270.05    157.57 o 
  -5   3   8     1826.13     1853.71    125.54 o 
  -3   3   8     8816.88     8745.86    367.67 o 
  -1   3   8    12511.68    12218.84    481.68 o 
   1   3   8     2853.08     3044.70    108.52 o 
   3   3   8     4835.42     4102.86    154.43 o 
   5   3   8     2385.30     2267.50    122.34 o 
   7   3   8     1666.81     1496.29    167.82 o 
   9   3   8      552.80      516.27    119.14 o 
  11   3   8     1052.57      869.85    161.41 o 
 -10   4   8      481.98      457.34     96.08 o 
  -8   4   8     1410.92     1579.56    134.51 o 
  -6   4   8     1479.31     1401.49    120.42 o 
  -4   4   8     4810.65     4654.12    237.00 o 
  -2   4   8     6283.83     6509.11    290.80 o 
   0   4   8    15224.14    15732.67    415.94 o 
   2   4   8     7252.53     7443.85    227.76 o 
   4   4   8     8223.57     7523.84    252.73 o 
   6   4   8      335.74      337.65     57.65 o 
   8   4   8      806.94      831.41    135.79 o 
  10   4   8      935.05      760.96    146.04 o 
 -11   5   8      717.92      721.24    124.26 o 
  -9   5   8      413.17      466.31     94.80 o 
  -7   5   8     1311.00     1129.90    126.83 o 
  -5   5   8      406.19      370.23     69.18 o 
  -3   5   8      406.27      336.92     61.49 o 
  -1   5   8    15998.51    16153.15    421.88 o 
   1   5   8     1786.93     1717.01     84.52 o 
   3   5   8     5563.85     5493.07    192.49 o 
   5   5   8     2366.59     2295.07    185.76 o 
   7   5   8     2276.16     1938.26    179.35 o 
   9   5   8      299.22      412.50    107.61 o 
  11   5   8      664.21      776.33    158.85 o 
 -10   6   8      214.86      342.05     92.24 o 
  -8   6   8      858.06      942.87    126.83 o 
  -6   6   8      868.53      778.89    108.89 o 
  -4   6   8      628.81      664.87     92.24 o 
  -2   6   8     4666.85     3884.20    217.78 o 
   0   6   8       67.14       76.49     23.93 o 
   2   6   8      331.58      281.86     43.76 o 
   4   6   8     3396.00     3501.54    153.52 o 
   6   6   8      191.99      215.50     98.64 o 
   8   6   8     1379.74     1018.45    157.57 o 
  10   6   8      555.49      456.06    125.54 o 
 -11   7   8      193.13      269.02     93.52 o 
  -9   7   8     1278.97     1266.98    161.41 o 
  -7   7   8      514.39      468.87     92.24 o 
  -5   7   8       77.04       23.06     38.43 o 
  -3   7   8     1202.93     1184.99    111.45 o 
  -1   7   8     1289.77     1346.40    117.86 o 
   1   7   8      382.16      458.54     54.53 o 
   3   7   8      945.92      868.33     80.07 o 
   5   7   8      728.92      873.29     88.32 o 
   7   7   8      198.63      215.51     65.98 o 
   9   7   8      704.81      740.46    146.04 o 
 -10   8   8      315.67      275.43     88.39 o 
  -8   8   8       95.41       12.81     52.52 o 
  -6   8   8       46.14       -7.69     37.15 o 
  -4   8   8      274.60      253.65     66.62 o 
  -2   8   8     2499.55     2765.83    179.35 o 
   0   8   8       47.17       82.34     29.52 o 
   2   8   8      445.07      580.95     65.63 o 
   4   8   8      437.89      374.44     92.88 o 
   6   8   8      498.08      538.22     77.23 o 
   8   8   8      263.67      358.95     90.96 o 
  -9   9   8      396.73      404.82    102.49 o 
  -7   9   8      177.62      258.78     81.99 o 
  -5   9   8      225.51      208.81     69.18 o 
  -3   9   8       59.58      111.45     51.24 o 
  -1   9   8      159.59      110.17     52.52 o 
   1   9   8      243.83      202.59     43.37 o 
   3   9   8     1416.63     1502.46    106.52 o 
   5   9   8      701.29      722.42     85.91 o 
   7   9   8       21.33       15.67     61.49 o 
   9   9   8      131.30      128.11     88.39 o 
  -8  10   8      315.53      456.06    107.61 o 
  -6  10   8      966.13      905.72    135.79 o 
  -4  10   8      209.53      217.78     69.18 o 
  -2  10   8      945.12     1049.20    129.39 o 
   0  10   8      701.40      723.80    108.89 o 
   2  10   8     2081.87     1894.88    115.03 o 
   4  10   8      380.50      361.98     63.28 o 
   6  10   8      369.31      331.57     67.63 o 
   8  10   8       46.00       40.99     76.86 o 
  -7  11   8      157.17      206.25     80.71 o 
  -5  11   8      348.37      225.47     78.15 o 
  -3  11   8      282.92      198.57     69.18 o 
  -1  11   8     1165.28     1190.11    148.60 o 
   1  11   8     1059.37     1152.96    144.76 o 
   3  11   8      662.17      604.77     80.24 o 
   5  11   8      322.24      414.64     74.92 o 
   7  11   8      293.23      254.93    105.05 o 
  -6  12   8       92.14      183.19     76.86 o 
  -4  12   8       86.88       84.55     56.37 o 
  -2  12   8     1084.93     1096.60    143.48 o 
   0  12   8      139.41      125.54     62.77 o 
   2  12   8      177.93      165.26     70.46 o 
   4  12   8      132.68      194.76     59.07 o 
   6  12   8      133.62      105.05     89.67 o 
  -5  13   8      312.43      190.88     83.27 o 
  -3  13   8       59.12      128.11     66.62 o 
  -1  13   8     1203.29     1035.10    148.60 o 
   1  13   8       22.40       47.40     55.09 o 
   3  13   8      173.73      221.62     84.55 o 
   5  13   8      156.72       14.09     84.55 o 
  -4  14   8     1178.31     1168.33    165.26 o 
  -2  14   8      206.63      156.29     76.86 o 
   0  14   8      671.86      769.92    133.23 o 
   2  14   8      431.09      299.77     98.64 o 
  -7   1   9       94.60      103.77     39.71 o 
  -5   1   9     2704.80     2696.09     98.29 o 
  -3   1   9      366.31      421.51     35.69 o 
  -1   1   9      163.78      180.01     44.84 o 
   1   1   9      120.54      121.10     26.62 o 
   3   1   9      639.09      751.99     97.36 o 
   5   1   9      139.68      146.04     57.65 o 
   7   1   9      429.28      485.53     98.64 o 
   9   1   9     2080.79     1683.32    198.57 o 
  -8   2   9     1343.61     1421.99    117.86 o 
  -6   2   9       10.28       32.03     30.75 o 
  -4   2   9     1028.27     1193.27     54.77 o 
  -2   2   9     4983.00     4926.61    149.46 o 
   0   2   9      734.78      689.82     53.89 o 
   2   2   9      178.03      209.93     34.87 o 
   4   2   9     2308.51     2218.18    110.41 o 
   6   2   9     1906.62     2280.30    172.94 o 
   8   2   9      720.35      849.35    134.51 o 
  10   2   9      605.91      782.73    148.60 o 
  -9   3   9      248.62      251.09     69.18 o 
  -7   3   9      250.75      226.75     58.93 o 
  -5   3   9      428.90      445.81     67.90 o 
  -3   3   9     3758.99     3633.11    187.04 o 
  -1   3   9     3689.67     3826.55    188.32 o 
   1   3   9     1010.33      944.92     58.91 o 
   3   3   9     1292.30     1311.44    124.26 o 
   5   3   9     1055.09     1067.56     92.82 o 
   7   3   9     1856.15     2004.87    171.66 o 
   9   3   9     2463.24     2181.66    233.15 o 
  11   3   9      111.87      128.11     89.67 o 
 -10   4   9       62.42       79.43     60.21 o 
  -8   4   9     2634.38     2630.03    178.07 o 
  -6   4   9      497.21      420.19     74.30 o 
  -4   4   9     1087.67     1301.57    103.77 o 
  -2   4   9     5701.15     5220.36    251.09 o 
   0   4   9     1171.89     1180.86     77.50 o 
   2   4   9     1432.46     1235.23     74.21 o 
   4   4   9      405.42      463.37     66.62 o 
   6   4   9     2288.37     2270.42    164.62 o 
   8   4   9      623.16      500.90    114.02 o 
  10   4   9      615.43      536.77    128.11 o 
 -11   5   9       50.01       93.52     62.77 o 
  -9   5   9      335.69      344.61     81.99 o 
  -7   5   9       59.86       43.56     46.12 o 
  -5   5   9     2355.18     2320.02    157.57 o 
  -3   5   9     1611.76     1375.87    111.45 o 
  -1   5   9     1116.18     1024.51     54.74 o 
   1   5   9     3725.31     3732.04    136.34 o 
   3   5   9     6243.01     5942.67    211.45 o 
   5   5   9      177.44      174.11     47.40 o 
   7   5   9       47.06       46.12     56.37 o 
   9   5   9     1005.55     1224.70    181.91 o 
 -10   6   9      323.67      299.77     84.55 o 
  -8   6   9     1538.10     1870.36    155.01 o 
  -6   6   9     1470.00     1512.94    129.39 o 
  -4   6   9     2142.48     2191.91    151.17 o 
  -2   6   9     4329.03     4314.64    235.72 o 
   0   6   9     2636.36     2671.88    110.32 o 
   2   6   9     9208.36     8887.28    282.27 o 
   4   6   9      536.49      608.14     70.50 o 
   6   6   9     2857.35     2887.02    149.01 o 
   8   6   9       22.01       56.37     64.05 o 
  10   6   9     1092.72     1200.36    196.00 o 
  -9   7   9     3155.12     3220.61    228.03 o 
  -7   7   9     1070.18     1090.19    138.36 o 
  -5   7   9     2102.82     1947.23    155.01 o 
  -3   7   9     3825.73     3547.28    212.66 o 
  -1   7   9     6978.36     7026.66    336.92 o 
   1   7   9     4226.68     4234.24    156.93 o 
   3   7   9    11298.18    11334.05    354.57 o 
   5   7   9     1888.50     1831.65    114.09 o 
   7   7   9      920.98      879.38    100.44 o 
   9   7   9      750.60      676.40    146.04 o 
 -10   8   9      623.38      855.75    142.20 o 
  -8   8   9     4683.11     4802.73    293.36 o 
  -6   8   9      524.83      480.40     94.80 o 
  -4   8   9     3645.13     3530.63    220.34 o 
  -2   8   9     9777.93     9733.56    441.97 o 
   0   8   9      297.93      351.01     76.86 o 
   2   8   9     5202.65     5064.21    191.94 o 
   4   8   9      500.01      437.31     63.82 o 
   6   8   9     3437.01     3207.05    308.74 o 
   8   8   9      199.08      212.97     65.45 o 
  -9   9   9     2602.74     3097.63    237.00 o 
  -7   9   9     3197.93     2877.28    215.22 o 
  -5   9   9     1834.21     1757.63    155.01 o 
  -3   9   9     2791.19     2656.94    185.76 o 
  -1   9   9     1712.71     1742.25    147.32 o 
   1   9   9       40.46       -5.12     38.43 o 
   3   9   9     2718.21     3228.29    155.65 o 
   5   9   9      368.92      399.34     69.75 o 
   7   9   9     3051.94     3188.93    176.53 o 
   9   9   9     1736.31     2018.96    252.37 o 
  -8  10   9     1633.66     1792.22    203.69 o 
  -6  10   9      295.08      320.27     87.11 o 
  -4  10   9     1750.56     1516.79    146.04 o 
  -2  10   9     2023.77     1908.79    160.13 o 
   0  10   9        9.79      -16.65     37.15 o 
   2  10   9      559.08      630.11     92.24 o 
   4  10   9      776.02      875.53     96.22 o 
   6  10   9     1812.55     1971.92    143.04 o 
   8  10   9      734.88      809.64    165.26 o 
  -7  11   9     1175.74     1120.94    160.13 o 
  -5  11   9     1104.84     1181.15    155.01 o 
  -3  11   9      131.07       97.36     57.65 o 
  -1  11   9     1362.24     1625.68    149.89 o 
   1  11   9       71.58       70.46     57.65 o 
   3  11   9     2072.82     2051.25    130.41 o 
   5  11   9     1073.32     1402.88    126.40 o 
   7  11   9      424.98      573.92    138.36 o 
  -6  12   9      443.35      476.56    106.33 o 
  -4  12   9      994.01      931.34    142.20 o 
  -2  12   9      636.60      787.86    125.54 o 
   0  12   9      685.24      649.50    119.14 o 
   2  12   9     1094.71     1243.92    160.13 o 
   4  12   9     1803.03     1740.92    140.89 o 
   6  12   9      954.89     1200.36    188.32 o 
  -5  13   9      670.79      732.77    131.95 o 
  -3  13   9     1161.61     1051.76    151.17 o 
  -1  13   9     1924.74     1734.57    192.16 o 
   1  13   9      407.92      456.06    106.33 o 
   3  13   9     1499.84     1587.24    189.60 o 
   5  13   9      662.41      734.05    155.01 o 
  -4  14   9      408.41      557.27    120.42 o 
  -2  14   9     1113.99     1169.62    163.98 o 
   0  14   9     1051.85      994.11    149.89 o 
   2  14   9      564.59      812.20    142.20 o 
  -6   0  10    12651.67    12714.61    482.96 o 
  -4   0  10     3440.29     3685.64    175.51 o 
  -2   0  10    19927.03    19814.29    713.56 o 
   0   0  10     2408.91     2678.72    151.17 o 
   2   0  10     7531.47     8096.36    362.54 o 
  -7   1  10     4330.94     4363.32    211.38 o 
  -5   1  10     3889.16     3944.32    208.81 o 
  -3   1  10     8660.16     8269.44    231.81 o 
  -1   1  10     9722.17     9858.04    289.39 o 
   1   1  10     7033.87     7799.11    244.04 o 
   3   1  10     5041.32     4643.88    251.09 o 
   7   1  10     1635.97     1732.01    187.04 o 
  -8   2  10      307.16      258.78     62.77 o 
  -6   2  10     7388.31     7377.68    327.95 o 
  -4   2  10      573.56      638.20     75.58 o 
  -2   2  10    17943.44    18064.33    472.64 o 
   0   2  10     2813.14     3034.76    119.06 o 
   2   2  10     7186.80     6503.99    311.30 o 
   4   2  10     2406.97     2521.44    122.62 o 
   6   2  10     2259.13     2309.77    180.63 o 
   8   2  10      374.22      280.55     89.67 o 
  10   2  10     2110.65     2072.77    237.00 o 
  -9   3  10     1026.73     1127.34    126.83 o 
  -7   3  10      491.96      436.84     75.58 o 
  -5   3  10     2381.68     2541.64    156.29 o 
  -3   3  10     3601.02     3452.28    116.33 o 
  -1   3  10     8111.79     8594.69    366.39 o 
   1   3  10     3269.91     3129.65    172.94 o 
   3   3  10     3824.51     3748.04    150.08 o 
   5   3  10     5957.30     5865.19    221.37 o 
   7   3  10     1177.46     1264.42    161.41 o 
   9   3  10     2691.06     2934.93    240.84 o 
  11   3  10      569.90      535.49    134.51 o 
  -8   4  10      450.39      506.02     84.55 o 
  -6   4  10     1044.36      898.03    108.89 o 
  -4   4  10     2139.87     1893.42    135.79 o 
  -2   4  10     3627.50     3776.59    201.13 o 
   0   4  10      843.03      885.22    101.20 o 
   2   4  10     3432.31     3444.55    139.07 o 
   4   4  10     3664.38     3762.75    158.96 o 
   6   4  10      447.38      356.31     62.01 o 
   8   4  10      194.73      239.56     84.55 o 
  10   4  10     1445.10     1565.47    208.81 o 
  -9   5  10      219.37      307.46     79.43 o 
  -7   5  10      316.00      292.08     73.02 o 
  -5   5  10     1270.47     1082.50    121.70 o 
  -3   5  10     2133.27     2034.34    139.64 o 
  -1   5  10     3030.89     2815.79    178.07 o 
   1   5  10     2557.85     2349.58    106.33 o 
   3   5  10     7295.35     7894.20    259.03 o 
   5   5  10     6239.76     5904.33    225.09 o 
   7   5  10     3523.50     3811.76    182.98 o 
   9   5  10      776.73      800.67    147.32 o 
 -10   6  10     1133.04     1200.36    153.73 o 
  -8   6  10      726.41      878.81    121.70 o 
  -6   6  10      221.64      230.59     64.05 o 
  -4   6  10      160.52      124.26     53.80 o 
  -2   6  10     2484.42     2432.75    165.26 o 
   0   6  10     4280.04     4296.82    154.61 o 
   2   6  10     3715.28     3686.54    149.17 o 
   4   6  10     3289.41     3098.61    147.65 o 
   6   6  10       10.14       20.23     34.28 o 
   8   6  10      175.06      133.23     74.30 o 
  10   6  10      425.08      617.48    144.76 o 
  -9   7  10       31.23       26.90     53.80 o 
  -7   7  10     1293.53     1256.73    147.32 o 
  -5   7  10      292.66      308.74     73.02 o 
  -3   7  10     2530.73     2275.18    166.54 o 
  -1   7  10     3269.24     3214.20    198.57 o 
   1   7  10     1518.97     1601.59     90.83 o 
   3   7  10      663.98      720.93     76.93 o 
   5   7  10     1179.43     1140.77    103.26 o 
   7   7  10     1221.78     1202.40    116.40 o 
   9   7  10      227.46      213.94     93.52 o 
 -10   8  10      775.59      734.05    134.51 o 
  -8   8  10     1488.61     1324.63    162.70 o 
  -6   8  10      311.46      224.19     71.74 o 
  -4   8  10      190.42      252.37     69.18 o 
  -2   8  10      231.43      190.88     64.05 o 
   0   8  10      172.73      163.98     57.65 o 
   2   8  10      271.36      365.70     55.17 o 
   4   8  10       39.31       45.34     35.57 o 
   6   8  10      208.49      191.00     55.57 o 
   8   8  10      256.18      269.56     86.47 o 
  -9   9  10       18.70       26.90     60.21 o 
  -7   9  10       57.00       60.21     58.93 o 
  -5   9  10      143.29      157.57     66.62 o 
  -3   9  10      321.12      318.99     78.15 o 
  -1   9  10      589.74      579.04     98.64 o 
   1   9  10      160.68      105.05     55.09 o 
   3   9  10     1030.76      967.20     93.75 o 
   5   9  10      106.95       78.20     43.03 o 
   7   9  10      159.68      131.80     81.35 o 
  -8  10  10      234.50      224.19     87.11 o 
  -6  10  10     1031.53      851.91    130.67 o 
  -4  10  10      365.51      388.16     92.24 o 
  -2  10  10     1373.38     1304.13    153.73 o 
   0  10  10     2163.88     2350.76    181.91 o 
   2  10  10      209.67      238.28     75.58 o 
   4  10  10       77.88       31.99     41.94 o 
   6  10  10       80.15       50.86     48.30 o 
   8  10  10      350.42      411.22    129.39 o 
  -7  11  10       87.52       94.80     70.46 o 
  -5  11  10      148.89      121.70     64.05 o 
  -3  11  10       56.88       74.30     55.09 o 
  -1  11  10      487.83      547.02    105.05 o 
   1  11  10      164.70      244.68     78.15 o 
   3  11  10      264.43      219.06     78.15 o 
   5  11  10        4.40      -11.15     43.59 o 
   7  11  10        9.15       20.50     81.99 o 
  -6  12  10      182.50       64.05     61.49 o 
  -4  12  10      182.55      129.39     71.74 o 
  -2  12  10       35.82       46.12     55.09 o 
   0  12  10       21.69       -1.28     49.96 o 
   2  12  10      292.30      253.65     83.27 o 
   4  12  10      208.34       99.92     76.86 o 
   6  12  10      103.16       26.90     87.11 o 
  -5  13  10      172.66      153.73     74.30 o 
  -3  13  10      146.69      267.74     96.08 o 
  -1  13  10     1244.09     1214.45    162.70 o 
   1  13  10      833.52      869.85    140.92 o 
   3  13  10      215.56      130.67     79.43 o 
  -2  14  10      433.85      540.61    119.14 o 
   0  14  10       51.62      -21.78     60.21 o 
   2  14  10     1115.03     1270.82    175.51 o 
  -7   1  11      347.24      289.52     58.93 o 
  -5   1  11       25.43       41.48     20.59 o 
  -3   1  11     1868.42     1868.86     81.39 o 
  -1   1  11     2332.82     2545.96    103.22 o 
   1   1  11     2412.16     2779.90    120.02 o 
   3   1  11      635.27      581.61     93.52 o 
  -8   2  11      490.61      580.32     87.11 o 
  -6   2  11     1066.63     1083.78     96.08 o 
  -4   2  11      295.73      318.83     35.69 o 
  -2   2  11     1335.46     1300.89     67.49 o 
   0   2  11     1969.99     2079.14     95.54 o 
   2   2  11      198.53      196.00     55.09 o 
   4   2  11      585.59      663.59    105.05 o 
   6   2  11      731.47      849.35    128.11 o 
   8   2  11     1030.43      858.32    140.92 o 
  10   2  11      175.59       67.90     74.30 o 
  -7   3  11     2280.28     2095.83    152.45 o 
  -5   3  11       77.68       76.86     39.71 o 
  -3   3  11     1912.17     1893.04     80.95 o 
  -1   3  11     3527.42     3610.05    201.13 o 
   1   3  11     5558.95     5418.92    285.68 o 
   3   3  11     3163.39     3274.88    149.89 o 
   5   3  11     1531.56     1593.05    110.09 o 
   7   3  11      380.16      267.74     80.71 o 
   9   3  11      644.94      472.71    112.73 o 
  -8   4  11     1377.70     1473.23    128.11 o 
  -6   4  11     1310.48     1387.40    120.42 o 
  -4   4  11     2532.61     2503.21    160.13 o 
  -2   4  11      807.42      866.00    101.20 o 
   0   4  11     4587.12     4687.43    237.00 o 
   2   4  11      382.15      435.73     52.87 o 
   4   4  11     2187.55     2120.46    128.11 o 
   6   4  11      289.94      399.77     68.17 o 
   8   4  11     1300.34     1457.86    190.88 o 
  10   4  11      231.93      277.99     99.92 o 
  -9   5  11      343.27      402.26     89.67 o 
  -7   5  11      706.41      632.85     97.36 o 
  -5   5  11     1072.27      899.31    110.17 o 
  -3   5  11     7559.72     7681.29    353.58 o 
  -1   5  11        8.71       57.65     37.15 o 
   1   5  11     3966.33     4072.48    151.57 o 
   3   5  11     5188.09     4768.96    183.78 o 
   5   5  11     1768.76     1764.38    111.24 o 
   7   5  11      882.97      733.94     92.34 o 
   9   5  11     1232.09     1295.16    189.60 o 
 -10   6  11      912.83      886.50    131.95 o 
  -8   6  11     2009.07     1813.99    157.57 o 
  -6   6  11      193.67      198.57     61.49 o 
  -4   6  11     5448.63     5495.79    279.27 o 
  -2   6  11     3512.09     3785.56    221.62 o 
   0   6  11     7159.08     7225.23    333.08 o 
   2   6  11     4233.87     4163.20    163.87 o 
   4   6  11     6042.34     5907.93    237.64 o 
   6   6  11      441.13      506.22     75.04 o 
   8   6  11     1356.86     1647.45    202.41 o 
  -9   7  11      431.75      452.22    102.49 o 
  -7   7  11      534.65      608.51    106.33 o 
  -5   7  11      122.09       94.80     53.80 o 
  -3   7  11     5314.59     5377.93    288.24 o 
  -1   7  11      514.02      377.92     78.15 o 
   1   7  11     8839.31     8716.08    273.47 o 
   3   7  11     2063.41     1994.33    114.14 o 
   5   7  11     2998.99     2913.10    151.15 o 
   7   7  11      754.61      960.69    106.30 o 
   9   7  11      719.44      912.12    167.82 o 
  -8   8  11     2009.60     1994.62    174.23 o 
  -6   8  11     1076.37      964.65    133.23 o 
  -4   8  11     3328.97     3288.50    215.22 o 
  -2   8  11     6596.53     5786.59    320.27 o 
   0   8  11     1765.21     1928.01    155.01 o 
   2   8  11     1463.41     1355.86    107.61 o 
   4   8  11     1510.47     1438.59    115.49 o 
   6   8  11     1548.33     1400.97    133.87 o 
   8   8  11     2299.34     2034.58    165.41 o 
  -9   9  11     1062.99      992.83    152.45 o 
  -7   9  11     3269.25     3476.82    244.68 o 
  -5   9  11      279.39      263.90     75.58 o 
  -3   9  11     4493.78     4682.31    276.71 o 
  -1   9  11     2554.97     2399.44    179.35 o 
   1   9  11     1178.00     1302.85    157.57 o 
   3   9  11      102.93       85.54     41.94 o 
   5   9  11      330.16      408.63     71.07 o 
   7   9  11      566.54      540.74     86.51 o 
  -8  10  11     1293.97     1350.25    178.07 o 
  -6  10  11     1568.19     1459.14    174.23 o 
  -4  10  11     3354.55     3451.20    237.00 o 
  -2  10  11     1254.31     1347.68    160.13 o 
   0  10  11      152.01      128.11     67.90 o 
   2  10  11      353.08      230.59     76.86 o 
   4  10  11     1225.00     1224.42    114.59 o 
   6  10  11      251.92      249.52     66.87 o 
  -7  11  11     1363.70     1402.77    179.35 o 
  -5  11  11     1104.04     1078.66    149.89 o 
  -3  11  11     2782.47     2850.38    217.78 o 
  -1  11  11        9.18       26.90     46.12 o 
   1  11  11      942.07      988.99    143.48 o 
   3  11  11      266.29      394.57     99.92 o 
   5  11  11     1060.62     1123.16    119.12 o 
  -6  12  11      840.37      905.72    149.89 o 
  -4  12  11     1685.61     1290.04    166.54 o 
  -2  12  11     1335.28     1114.53    156.29 o 
   0  12  11      197.35      279.27     87.11 o 
   2  12  11     1103.35     1238.79    166.54 o 
   4  12  11     1249.05     1497.57    190.88 o 
  -5  13  11      622.05      722.52    137.07 o 
  -3  13  11      994.24      900.59    146.04 o 
  -1  13  11      413.52      427.88    106.33 o 
   1  13  11      964.95     1014.61    153.73 o 
   3  13  11     1190.23     1136.31    169.10 o 
  -2  14  11      572.99      618.76    130.67 o 
   0  14  11      469.63      623.88    126.83 o 
  -4   0  12    17562.80    16911.39    649.50 o 
  -2   0  12     2803.75     2900.34    160.13 o 
   0   0  12     2403.43     2010.00    137.07 o 
   2   0  12      275.56      307.46     69.18 o 
  -5   1  12     8471.04     8610.32    244.40 o 
  -3   1  12    13312.89    13321.47    372.69 o 
  -1   1  12     8991.37     9178.87    304.25 o 
   1   1  12      537.73      488.18     57.05 o 
   3   1  12     6050.24     5526.53    297.21 o 
  -6   2  12       17.61        2.56     33.31 o 
  -4   2  12     7462.94     7480.07    222.80 o 
  -2   2  12       62.23       58.38     22.77 o 
   0   2  12     1097.12     1072.98     74.78 o 
   2   2  12     4168.12     4231.37    237.00 o 
   4   2  12     4673.07     4134.01    254.93 o 
  -7   3  12      334.40      263.90     61.49 o 
  -5   3  12     4814.43     5092.25    243.40 o 
  -3   3  12     2312.40     2435.72    106.97 o 
  -1   3  12     5045.51     4610.57    234.44 o 
   1   3  12      541.50      517.55     85.83 o 
   3   3  12     7010.27     7440.45    351.01 o 
   5   3  12     2589.14     2442.70    140.28 o 
   7   3  12     1398.21     1465.54    176.79 o 
   9   3  12     1063.84     1069.69    169.10 o 
  -8   4  12     2676.84     2846.54    190.88 o 
  -6   4  12     1123.30     1035.10    117.86 o 
  -4   4  12     1557.88     1610.30    126.83 o 
  -2   4  12     3313.15     3243.67    192.16 o 
   0   4  12     2884.41     3010.51    190.88 o 
   2   4  12     2816.32     2712.78    122.02 o 
   4   4  12     7341.49     7156.76    250.74 o 
   6   4  12      431.65      423.72     69.68 o 
   8   4  12      824.80      883.94    146.04 o 
  10   4  12     1380.53     1384.84    201.13 o 
  -9   5  12      440.60      447.09     92.24 o 
  -7   5  12      236.88      167.82     61.49 o 
  -5   5  12     1130.35     1181.15    130.67 o 
  -3   5  12     3317.84     3408.92    206.25 o 
  -1   5  12     7648.63     7893.95    368.95 o 
   1   5  12     2126.68     2264.70    108.14 o 
   3   5  12     4586.47     4476.23    180.58 o 
   5   5  12     1503.26     1445.12    117.10 o 
   7   5  12      180.31      203.36     58.00 o 
   9   5  12     1597.31     1332.31    192.16 o 
 -10   6  12      702.88      792.98    126.83 o 
  -8   6  12      687.45      627.72    107.61 o 
  -6   6  12     1052.83     1064.57    133.23 o 
  -4   6  12      503.89      456.06     85.83 o 
  -2   6  12     2149.12     2025.37    156.29 o 
   0   6  12     1693.77     1755.06    151.17 o 
   2   6  12     3470.77     3445.79    148.80 o 
   4   6  12     4711.55     4820.98    197.38 o 
   6   6  12       90.19       71.30     44.36 o 
   8   6  12      339.92      256.21     98.64 o 
  -9   7  12       46.27       99.92     66.62 o 
  -7   7  12      523.00      461.18     96.08 o 
  -5   7  12     1489.59     1480.92    160.13 o 
  -3   7  12      908.61      817.32    115.30 o 
  -1   7  12     5750.08     5842.96    304.89 o 
   1   7  12     1791.42     1965.16    162.70 o 
   3   7  12     2364.99     2078.72    164.62 o 
   5   7  12      293.76      305.56     60.51 o 
   7   7  12      632.47      516.05    136.43 o 
   9   7  12     1285.24     1436.08    202.41 o 
  -8   8  12      229.72      254.93     85.83 o 
  -6   8  12      707.89      625.16    108.89 o 
  -4   8  12       67.34       43.56     51.24 o 
  -2   8  12     1791.61     1853.71    155.01 o 
   0   8  12     1261.74     1324.63    151.17 o 
   2   8  12      517.02      540.61    108.89 o 
   4   8  12       63.71       10.84     33.37 o 
   6   8  12      122.24       85.19     50.73 o 
   8   8  12      267.02      224.93    152.45 o 
  -9   9  12       37.96       64.05     69.18 o 
  -7   9  12       97.63      101.20     69.18 o 
  -5   9  12      291.65      318.99     89.67 o 
  -3   9  12     1089.09     1186.27    146.04 o 
  -1   9  12     1175.28     1277.23    152.45 o 
   1   9  12     1380.54     1430.95    162.70 o 
   3   9  12       68.81       99.92     62.77 o 
   5   9  12      141.21       63.67     44.78 o 
   7   9  12      409.92      359.31     78.56 o 
  -8  10  12      204.71       58.93     71.74 o 
  -6  10  12      115.60      152.45     71.74 o 
  -4  10  12      189.21      247.25     79.43 o 
  -2  10  12      126.12      176.79     73.02 o 
   0  10  12      906.25     1161.93    153.73 o 
   2  10  12      606.90      553.42    110.17 o 
   4  10  12      340.95      394.15     70.20 o 
   6  10  12       83.06       49.17     49.84 o 
  -7  11  12      313.97      363.82    101.20 o 
  -5  11  12      270.81      197.28     79.43 o 
  -3  11  12      836.30      868.56    138.36 o 
  -1  11  12      341.25      288.24     87.11 o 
   1  11  12       35.65      122.98     62.77 o 
   3  11  12      509.99      326.67    101.20 o 
   5  11  12      405.85      318.99    103.77 o 
  -6  12  12      164.08      147.32     76.86 o 
  -4  12  12      590.86      476.56    107.61 o 
  -2  12  12      452.11      379.20    103.77 o 
   0  12  12     1129.73     1233.67    169.10 o 
   2  12  12      420.74      520.11    115.30 o 
   4  12  12      371.00      434.28    111.45 o 
  -3  13  12      250.76      244.68     87.11 o 
  -1  13  12      572.74      548.30    125.54 o 
   1  13  12      307.68      187.04     87.11 o 
   3  13  12      646.05     1031.26    163.98 o 
  -5   1  13      440.30      445.81     71.74 o 
  -3   1  13      661.78      807.49     63.86 o 
  -1   1  13     3140.30     3223.80    140.28 o 
   1   1  13      283.13      256.10     50.60 o 
   3   1  13      228.91      294.65     75.58 o 
  -6   2  13     2605.83     2691.53    169.10 o 
  -4   2  13     1882.20     1921.60    133.23 o 
  -2   2  13     1417.62     1369.69     75.95 o 
   0   2  13      797.39      913.34     75.54 o 
   2   2  13     1255.48     1228.55    140.92 o 
   4   2  13     1520.02     1671.80    155.01 o 
  -7   3  13       86.35       55.09     44.84 o 
  -5   3  13     2698.25     2977.20    179.35 o 
  -3   3  13     1551.92     1438.57     76.90 o 
  -1   3  13     5403.81     5044.85    263.90 o 
   1   3  13      232.01      230.59     64.05 o 
   3   3  13      406.26      406.10     89.67 o 
   5   3  13      437.81      339.48     88.39 o 
   7   3  13     3326.95     3743.28    261.34 o 
  -8   4  13      417.31      390.73     81.99 o 
  -6   4  13     2544.03     2695.37    175.51 o 
  -4   4  13      271.75      269.02     64.05 o 
  -2   4  13      805.43      758.39    102.49 o 
   0   4  13       97.74      183.19     61.49 o 
   2   4  13     8831.23     7964.41    395.85 o 
   4   4  13     1957.87     1894.77    117.18 o 
   6   4  13     3274.12     3421.05    172.95 o 
   8   4  13      696.70      626.44    131.95 o 
  -9   5  13     1165.64     1170.90    142.20 o 
  -7   5  13      595.52      416.35     87.11 o 
  -5   5  13      543.23      593.14     96.08 o 
  -3   5  13     4102.73     3725.35    216.50 o 
  -1   5  13     2510.47     2700.49    181.91 o 
   1   5  13     1210.93     1088.91    133.23 o 
   3   5  13     4950.09     4625.83    388.16 o 
   5   5  13     4696.29     4842.82    313.22 o 
   7   5  13     1943.11     1993.55    141.33 o 
   9   5  13      664.33      643.10    135.79 o 
 -10   6  13      476.03      681.53    119.14 o 
  -8   6  13     1328.63     1484.76    162.70 o 
  -6   6  13      685.06      653.35    103.77 o 
  -4   6  13      361.84      294.65     73.02 o 
  -2   6  13     2555.21     2659.50    183.19 o 
   0   6  13      505.38      452.22     88.39 o 
   2   6  13    11164.20    11190.84    336.70 o 
   4   6  13      352.29      337.83     61.58 o 
   6   6  13     2410.46     2500.59    148.91 o 
   8   6  13      339.29      310.02    105.05 o 
  -9   7  13     1918.76     1716.63    189.60 o 
  -7   7  13      231.60      144.76     66.62 o 
  -5   7  13      605.54      850.63    119.14 o 
  -3   7  13     1851.25     1883.17    155.01 o 
  -1   7  13     1106.29     1191.39    144.76 o 
   1   7  13     2204.52     1844.74    162.70 o 
   3   7  13     1766.23     1523.85    110.12 o 
   5   7  13      924.96     1089.00    212.02 o 
   7   7  13      609.21      673.32    105.69 o 
  -8   8  13      723.87      699.46    122.98 o 
  -6   8  13     1637.00     1506.54    167.82 o 
  -4   8  13      368.99      392.01     88.39 o 
  -2   8  13     2176.25     2309.77    185.76 o 
   0   8  13      117.78       89.67     57.65 o 
   2   8  13     4608.15     5338.21    303.61 o 
   4   8  13        7.17       17.89     48.68 o 
   6   8  13      780.97      813.09    125.54 o 
   8   8  13      375.52      340.20     77.69 o 
  -7   9  13      509.46      632.85    116.58 o 
  -5   9  13     3534.73     3852.17    247.25 o 
  -3   9  13     1099.47     1208.05    152.45 o 
  -1   9  13      358.84      312.58     83.27 o 
   1   9  13     1160.31     1322.06    158.85 o 
   3   9  13     3710.26     4128.89    275.43 o 
   5   9  13     1204.62     1236.68    118.00 o 
   7   9  13      119.12       78.53     56.14 o 
  -6  10  13     2252.63     2059.96    192.16 o 
  -4  10  13     2953.74     2818.35    221.62 o 
  -2  10  13     3103.28     3440.95    239.56 o 
   0  10  13      689.29      757.11    130.67 o 
   2  10  13     1390.20     1474.51    179.35 o 
   4  10  13      280.87      128.11     75.58 o 
   6  10  13      930.82     1009.15    113.68 o 
  -5  11  13     1940.86     1993.34    185.76 o 
  -3  11  13     1737.20     1507.82    179.35 o 
  -1  11  13      509.12      693.06    125.54 o 
   1  11  13     1204.13     1282.35    169.10 o 
   3  11  13      624.59      859.60    143.48 o 
   5  11  13      450.26      363.82    110.17 o 
  -2  12  13     1277.68     1255.45    169.10 o 
   0  12  13     1989.82     2053.55    194.72 o 
   2  12  13      583.66      744.30    140.92 o 
   4  12  13      347.02      434.28    119.14 o 
  -3  13  13      133.50      151.17     80.71 o 
  -1  13  13      443.83      351.01    103.77 o 
   1  13  13      864.44      959.52    160.13 o 
  -4   0  14     1431.52     1345.12    107.61 o 
  -2   0  14    14491.85    14441.49    584.17 o 
   0   0  14      237.07      114.02     47.40 o 
   2   0  14     7185.06     6734.58    342.05 o 
  -5   1  14      907.32      967.21    106.33 o 
  -3   1  14     6780.19     6653.38    214.60 o 
  -1   1  14     2780.34     2833.15    185.75 o 
   1   1  14     9681.74     9777.78    307.99 o 
   3   1  14      812.33      681.53    110.17 o 
  -6   2  14     3657.14     3794.53    208.81 o 
  -4   2  14     5601.77     5461.20    267.74 o 
  -2   2  14     8642.60     8887.91    271.11 o 
   0   2  14     1703.73     1825.17    143.48 o 
   2   2  14     4709.97     4291.58    257.49 o 
   4   2  14     7545.67     7472.48    397.13 o 
  -7   3  14     2386.41     2818.35    174.23 o 
  -5   3  14      514.84      476.56     81.99 o 
  -3   3  14     5665.46     5889.07    289.52 o 
  -1   3  14     1125.96     1233.67    119.14 o 
   1   3  14     6236.53     6054.33    307.46 o 
   3   3  14     3133.10     3278.26    217.78 o 
   5   3  14     1141.98     1124.78    156.29 o 
  -8   4  14       55.16       12.81     40.99 o 
  -6   4  14      654.29      792.98    110.17 o 
  -4   4  14      152.54      114.02     52.52 o 
  -2   4  14     2932.35     3018.20    190.88 o 
   0   4  14     1708.80     1446.33    137.07 o 
   2   4  14     4284.96     4100.70    252.37 o 
   4   4  14     6810.20     6856.28    367.67 o 
   6   4  14     1792.45     1666.81    135.95 o 
   8   4  14     1946.47     1887.01    220.34 o 
  -9   5  14      377.02      418.91     92.24 o 
  -7   5  14      336.25      235.72     70.46 o 
  -5   5  14     1353.52     1460.42    134.51 o 
  -3   5  14     5057.47     4903.93    275.43 o 
  -1   5  14       48.79       57.65     46.12 o 
   1   5  14     2367.98     2311.05    176.79 o 
   3   5  14     1386.99     1383.92    101.95 o 
   5   5  14     1282.89     1250.52    114.27 o 
   7   5  14      466.78      424.74     78.32 o 
   9   5  14      702.22      652.06    146.04 o 
  -8   6  14       94.83      181.91     67.90 o 
  -6   6  14      406.67      439.41     89.67 o 
  -4   6  14      726.59      778.89    112.73 o 
  -2   6  14     3100.48     2822.20    193.44 o 
   0   6  14      133.98       74.30     48.68 o 
   2   6  14     1876.99     1928.43    115.94 o 
   4   6  14     2389.54     2580.48    187.04 o 
   6   6  14      817.37      904.33    104.13 o 
   8   6  14      817.17      762.24    151.17 o 
  -9   7  14       30.82      128.11     71.74 o 
  -7   7  14      100.69       64.05     60.21 o 
  -5   7  14     1024.29     1051.76    139.64 o 
  -3   7  14     2480.40     2243.15    183.19 o 
  -1   7  14       79.83      217.78     69.18 o 
   1   7  14      152.13       69.18     56.37 o 
   3   7  14     3412.40     3520.93    297.85 o 
   5   7  14      631.68      580.85     83.28 o 
   7   7  14      302.70      329.34    149.89 o 
  -8   8  14      445.48      295.93     88.39 o 
  -6   8  14       73.57      122.98     67.90 o 
  -4   8  14       80.31       58.93     56.37 o 
  -2   8  14       55.13       16.65     46.12 o 
   0   8  14     1569.87     1441.20    167.82 o 
   2   8  14      717.48      659.75    119.14 o 
   4   8  14      927.55      878.68     97.12 o 
   6   8  14      129.02       69.66     57.01 o 
  -7   9  14      160.90      128.11     73.02 o 
  -5   9  14       31.16       34.59     53.80 o 
  -3   9  14     1276.08     1182.43    156.29 o 
  -1   9  14      214.77      203.69     76.86 o 
   1   9  14      282.15      276.71     85.83 o 
   3   9  14      386.78      440.69    110.17 o 
   5   9  14      248.71      276.24    114.66 o 
   7   9  14       66.23       83.54     59.57 o 
  -6  10  14       30.85       20.50     55.09 o 
  -4  10  14      234.32      267.74     90.96 o 
  -2  10  14     1275.60     1350.25    172.94 o 
   0  10  14      120.89       56.37     64.05 o 
   2  10  14      264.69      288.24     98.64 o 
   4  10  14      224.12      260.06     97.36 o 
   6  10  14       88.70      116.31     60.19 o 
  -5  11  14      216.33      155.01     81.99 o 
  -3  11  14       46.67      -48.68     48.68 o 
  -1  11  14      480.15      506.02    116.58 o 
   1  11  14      203.21      149.89     80.71 o 
   3  11  14       94.67      108.89     81.99 o 
   5  11  14      440.30      453.50    117.86 o 
  -4  12  14       27.24        3.84     56.37 o 
  -2  12  14     1063.20      836.54    149.89 o 
   0  12  14      194.01      234.44     92.24 o 
   2  12  14      178.22      133.23     80.71 o 
  -1  13  14        0.76        5.12     62.77 o 
  -5   1  15      355.35      281.84     64.05 o 
  -3   1  15      807.17      784.36     85.19 o 
  -1   1  15      501.95      565.34     62.95 o 
   1   1  15      680.18      720.54     76.51 o 
   3   1  15      206.90      175.51     67.90 o 
  -6   2  15       98.97      134.51     51.24 o 
  -4   2  15     1509.49     1346.40    117.86 o 
  -2   2  15       60.59       24.70     27.53 o 
   0   2  15     2882.11     2848.36    133.01 o 
   2   2  15       18.04      -37.15     37.15 o 
   4   2  15     2260.77     2221.37    190.88 o 
  -7   3  15      895.68      898.03    116.58 o 
  -5   3  15     1141.98     1119.65    125.54 o 
  -3   3  15      538.78      635.41     94.80 o 
  -1   3  15      145.18       97.36     52.52 o 
   1   3  15     1781.67     1732.01    148.60 o 
   3   3  15      890.95      792.98    121.70 o 
   5   3  15     1358.77     1150.40    160.13 o 
  -6   4  15      397.68      474.00     88.39 o 
  -4   4  15     3783.38     3834.24    222.91 o 
  -2   4  15     1089.37     1008.20    122.98 o 
   0   4  15     2251.38     2117.61    167.82 o 
   2   4  15       88.08       44.84     46.12 o 
   4   4  15     5284.71     5748.16    333.08 o 
   6   4  15      697.08      808.35    143.48 o 
  -7   5  15     1381.90     1360.50    156.29 o 
  -5   5  15        7.96       37.15     46.12 o 
  -3   5  15     1742.26     1679.48    149.89 o 
  -1   5  15      642.30      547.02     97.36 o 
   1   5  15     2420.23     1881.89    170.38 o 
   3   5  15      896.08      965.93    140.92 o 
   5   5  15     3878.50     3844.41    186.28 o 
   7   5  15     2330.29     2564.46    158.93 o 
  -8   6  15     1560.66     1378.43    161.41 o 
  -6   6  15      507.86      481.68     96.08 o 
  -4   6  15     2089.96     2266.21    174.23 o 
  -2   6  15      642.23      639.25    107.61 o 
   0   6  15     2515.61     2373.82    185.76 o 
   2   6  15       26.56      -25.62     42.28 o 
   4   6  15      925.33     1020.02    101.59 o 
   6   6  15      113.92       81.35     47.70 o 
   8   6  15     1411.15     1849.86    220.34 o 
  -9   7  15      392.60      497.05    108.89 o 
  -7   7  15     2157.27     2035.62    180.63 o 
  -5   7  15     1504.21     1641.05    152.45 o 
  -3   7  15     3602.37     3724.07    245.97 o 
  -1   7  15      509.72      398.41     89.67 o 
   1   7  15     1686.67     1787.09    169.10 o 
   3   7  15      758.84      901.87    138.36 o 
   5   7  15      257.14      240.96     62.01 o 
   7   7  15      509.17      578.78    142.84 o 
  -8   8  15     1623.01     1360.50    174.23 o 
  -6   8  15      567.20      512.43    105.05 o 
  -4   8  15     3040.53     2856.78    215.22 o 
  -2   8  15     2721.13     2594.16    210.10 o 
   0   8  15     5593.63     5649.51    327.95 o 
   2   8  15     1295.93     1318.22    169.10 o 
   4   8  15     1752.97     1976.69    213.94 o 
   6   8  15      422.61      458.27     81.70 o 
  -7   9  15      617.52      549.58    116.58 o 
  -5   9  15      776.60      751.99    130.67 o 
  -3   9  15     6118.05     5709.73    347.17 o 
  -1   9  15     1220.21     1208.05    161.41 o 
   1   9  15     3307.62     2987.45    231.87 o 
   3   9  15     1461.09     1319.50    180.63 o 
   5   9  15      897.47      762.24    148.60 o 
  -6  10  15      862.02      928.78    151.17 o 
  -4  10  15     3124.69     3169.36    240.84 o 
  -2  10  15     2278.22     2305.92    201.13 o 
   0  10  15     4199.86     4482.46    294.65 o 
   2  10  15     1126.89     1352.81    184.47 o 
   4  10  15      769.30      825.01    148.60 o 
  -5  11  15      837.74      768.64    139.64 o 
  -3  11  15     2866.17     2961.83    235.72 o 
  -1  11  15     1407.17     1314.38    178.07 o 
   1  11  15     1008.62     1131.18    170.38 o 
   3  11  15      325.29      482.96    125.54 o 
  -2  12  15      259.82      226.75     90.96 o 
   0  12  15     1044.71     1031.26    166.54 o 
   2  12  15      408.84      585.45    134.51 o 
  -4   0  16    20889.04    21861.44    846.79 o 
  -2   0  16     4740.58     4739.96    256.21 o 
   0   0  16     2315.32     2124.01    162.70 o 
   2   0  16     9045.63     9442.76    453.50 o 
  -5   1  16     6226.26     6073.55    297.21 o 
  -3   1  16     2205.50     2196.02    108.11 o 
  -1   1  16     5467.26     5452.66    198.36 o 
   1   1  16      937.16      999.23     92.38 o 
   3   1  16     6594.35     6910.09    370.23 o 
  -6   2  16      869.22      900.59    111.45 o 
  -4   2  16    11923.31    11687.19    517.55 o 
  -2   2  16     5187.23     5089.01    188.18 o 
   0   2  16     4591.83     4480.40    182.08 o 
   2   2  16     4565.96     4440.19    271.59 o 
   4   2  16     2498.04     2850.38    224.19 o 
  -5   3  16     1737.03     1908.79    152.45 o 
  -3   3  16      281.76      302.33     73.02 o 
  -1   3  16     2734.19     2799.14    193.44 o 
   1   3  16     1793.35     1634.64    153.73 o 
   3   3  16     7971.40     7590.33    395.85 o 
   5   3  16      152.63      229.31     87.11 o 
  -6   4  16      402.35      395.85     83.27 o 
  -4   4  16     3662.81     4086.61    244.68 o 
  -2   4  16     1947.08     2059.96    157.57 o 
   0   4  16     1472.09     1565.47    172.94 o 
   2   4  16     3307.92     3733.04    247.25 o 
   4   4  16      540.98      427.88    105.05 o 
   6   4  16     1508.78     1573.15    199.85 o 
  -7   5  16      207.79      175.51     70.46 o 
  -5   5  16     1330.22     1264.42    148.60 o 
  -3   5  16      738.18      644.38    103.77 o 
  -1   5  16       73.07       37.15     43.56 o 
   1   5  16      445.95      499.62    102.49 o 
   3   5  16     3579.06     3952.10    265.18 o 
   5   5  16       64.01       75.58     70.46 o 
  -8   6  16        4.67      -11.53     53.80 o 
  -6   6  16      470.11      447.09     96.08 o 
  -4   6  16      985.04      969.77    131.95 o 
  -2   6  16     2393.95     2542.92    189.60 o 
   0   6  16     1072.32     1064.57    143.48 o 
   2   6  16      559.43      484.24    106.33 o 
   4   6  16      337.72      441.97    107.61 o 
   6   6  16      554.74      676.37    121.06 o 
  -7   7  16      103.83       38.43     58.93 o 
  -5   7  16      280.76      297.21     83.27 o 
  -3   7  16       38.57       81.99     57.65 o 
  -1   7  16      788.99      877.53    134.51 o 
   1   7  16      390.65      192.16     74.30 o 
   3   7  16     1673.12     1688.45    194.72 o 
   5   7  16      246.08      216.63     60.88 o 
   7   7  16      173.43      305.47     72.92 o 
  -8   8  16       46.02       47.40     60.21 o 
  -6   8  16      594.10      511.15    111.45 o 
  -4   8  16      562.97      444.53    101.20 o 
  -2   8  16       34.58       17.93     48.68 o 
   0   8  16      178.31      192.16     74.30 o 
   2   8  16     2279.87     1798.62    208.81 o 
   4   8  16      264.37      307.46    103.77 o 
   6   8  16      157.36       56.87     50.89 o 
  -7   9  16      113.90       62.77     73.02 o 
  -5   9  16      193.31      187.04     79.43 o 
  -3   9  16      132.74       94.80     67.90 o 
  -1   9  16      630.22      785.30    133.23 o 
   1   9  16      375.14      303.61     99.92 o 
   3   9  16      367.46      336.92    101.20 o 
   5   9  16       11.84        3.84     62.77 o 
  -6  10  16      707.95      689.22    135.79 o 
  -4  10  16       20.58       14.09     56.37 o 
  -2  10  16      400.56      514.99    116.58 o 
   0  10  16      332.49      303.61     96.08 o 
   2  10  16      642.91      677.69    138.36 o 
   4  10  16      175.61      276.71     98.64 o 
  -3  11  16      568.51      476.56    116.58 o 
  -1  11  16      163.12      225.47     85.83 o 
   1  11  16      103.77      105.05     83.27 o 
   3  11  16      534.35      531.64    131.95 o 
  -2  12  16       11.99      -19.22     62.77 o 
   0  12  16       64.11      161.41     90.96 o 
  -3   1  17      339.15      357.11     53.99 o 
  -1   1  17       14.18        9.64     31.16 o 
   1   1  17      531.70      829.89    100.56 o 
   3   1  17        0.97      -15.37     48.68 o 
  -4   2  17     1759.83     1666.67    144.76 o 
  -2   2  17       29.93        3.02     71.74 o 
   0   2  17      208.78      183.84     46.09 o 
   2   2  17     1774.70     1962.60    174.23 o 
   4   2  17      603.18      570.08    117.86 o 
  -5   3  17      301.71      251.09     73.02 o 
  -3   3  17      259.39      235.72     69.18 o 
  -1   3  17      179.91      110.17     58.93 o 
   1   3  17     2558.31     2536.52    197.28 o 
   3   3  17      566.48      630.29    121.70 o 
   5   3  17     1788.90     1523.19    190.88 o 
  -6   4  17      937.41      780.17    116.58 o 
  -4   4  17      236.60      201.13     67.90 o 
  -2   4  17      664.33      607.23    107.61 o 
   0   4  17       50.81       38.43     51.24 o 
   2   4  17     2543.44     2617.22    210.10 o 
   4   4  17     1035.09     1160.65    165.26 o 
   6   4  17      615.50      799.39    149.89 o 
  -7   5  17      932.73     1123.50    142.20 o 
  -5   5  17     1512.81     1519.35    170.38 o 
  -3   5  17     1154.03     1160.65    148.60 o 
  -1   5  17      174.54       93.52     62.77 o 
   1   5  17     1313.05     1024.86    144.76 o 
   3   5  17      637.41      511.15    114.02 o 
   5   5  17      344.49      329.23    103.77 o 
  -8   6  17     1085.79      963.36    138.36 o 
  -6   6  17     2101.92     1723.04    163.98 o 
  -4   6  17      114.19      207.53     74.30 o 
  -2   6  17     1281.57     1263.13    156.29 o 
   0   6  17      455.24      394.57     96.08 o 
   2   6  17     4174.88     4312.08    288.24 o 
   4   6  17      176.92       52.52     61.49 o 
   6   6  17     1200.51     1092.75    180.63 o 
  -7   7  17      536.11      349.73     92.24 o 
  -5   7  17     1479.20     1806.31    172.94 o 
  -3   7  17     1302.18     1348.97    163.98 o 
  -1   7  17      958.51      873.69    138.36 o 
   1   7  17     1521.11     1582.12    189.60 o 
   3   7  17     2939.52     2492.96    221.62 o 
   5   7  17     1569.14     1670.70    143.32 o 
  -6   8  17     1524.10     1692.29    192.16 o 
  -4   8  17     1171.27     1079.94    155.01 o 
  -2   8  17     2787.16     2979.77    233.15 o 
   0   8  17      237.41      316.42     99.92 o 
   2   8  17     3983.74     3932.88    288.24 o 
   4   8  17      356.44      463.75    120.42 o 
   6   8  17     1246.57     1235.99    131.52 o 
  -5   9  17     1053.78      960.80    152.45 o 
  -3   9  17     3034.35     2978.49    240.84 o 
  -1   9  17     3070.88     2824.76    235.72 o 
   1   9  17     1335.36     1491.16    190.88 o 
   3   9  17     1376.21     1569.31    204.97 o 
   5   9  17     1032.28     1395.08    198.57 o 
  -4  10  17      883.96      967.21    160.13 o 
  -2  10  17     2160.45     2052.27    228.03 o 
   0  10  17     1523.39     1619.27    201.13 o 
   2  10  17     2501.12     2829.88    249.81 o 
   4  10  17      426.66      484.24    134.51 o 
  -3  11  17      816.09      971.05    165.26 o 
  -1  11  17     1335.23     1151.68    174.23 o 
   1  11  17      801.69      808.35    160.13 o 
  -2   0  18     7581.05     8061.77    386.88 o 
   0   0  18     1498.68     1758.91    157.57 o 
   2   0  18     3475.94     3624.14    249.81 o 
  -3   1  18     3974.87     4300.55    242.12 o 
  -1   1  18     1052.30     1142.74    100.09 o 
   1   1  18     9784.59     9514.12    325.65 o 
   3   1  18     1917.42     1710.23    194.72 o 
  -4   2  18      757.29      626.44    102.49 o 
  -2   2  18     3251.62     3148.87    219.06 o 
   0   2  18     2696.75     2747.13    142.62 o 
   2   2  18     3266.34     2995.14    228.03 o 
   4   2  18     1141.26     1181.15    172.94 o 
  -5   3  18     1129.85     1273.38    147.32 o 
  -3   3  18      371.45      445.81     92.24 o 
  -1   3  18       36.69       51.24     52.52 o 
   1   3  18     5400.95     5586.74    325.39 o 
   3   3  18      260.41      283.12     93.52 o 
   5   3  18      434.56      447.09    115.30 o 
  -6   4  18     1305.06     1619.27    149.89 o 
  -4   4  18     1654.88     1752.50    157.57 o 
  -2   4  18      324.46      370.23     92.24 o 
   0   4  18      413.43      406.10     94.80 o 
   2   4  18      515.25      704.59    128.11 o 
   4   4  18      115.40       93.52     70.46 o 
   6   4  18      403.90      322.83    110.17 o 
  -7   5  18      115.77      166.54     69.18 o 
  -5   5  18     1439.72     1464.26    166.54 o 
  -3   5  18      208.09      277.99     81.99 o 
  -1   5  18      806.87      899.31    133.23 o 
   1   5  18      653.77      632.85    116.58 o 
   3   5  18      891.22      753.27    135.79 o 
   5   5  18      998.52     1104.28    176.79 o 
  -6   6  18      152.22      143.48     69.18 o 
  -4   6  18      259.42      276.71     84.55 o 
  -2   6  18      273.65      310.02     89.67 o 
   0   6  18     1445.86     1441.20    176.79 o 
   2   6  18     2088.24     2498.08    211.38 o 
   4   6  18        1.55       12.81     67.90 o 
   6   6  18      396.65      239.56    105.05 o 
  -7   7  18       55.69       64.05     64.05 o 
  -5   7  18      362.13      362.54     97.36 o 
  -3   7  18      235.40      129.39     70.46 o 
  -1   7  18      140.79      126.83     70.46 o 
   1   7  18     1273.97     1360.50    179.35 o 
   3   7  18     1522.59     1199.08    176.79 o 
   5   7  18     1326.34     1277.23    190.88 o 
  -6   8  18       11.06        5.12     52.52 o 
  -4   8  18      222.52      112.73     73.02 o 
  -2   8  18      177.60       89.67     66.62 o 
   0   8  18      278.73      152.45     83.27 o 
   2   8  18      803.85      677.69    139.64 o 
   4   8  18       17.45       78.15     75.58 o 
  -5   9  18      158.56      142.20     83.27 o 
  -3   9  18        3.70       25.62     57.65 o 
  -1   9  18       13.86       23.06     66.62 o 
   1   9  18       85.87      174.23     80.71 o 
   3   9  18      577.36      526.52    130.67 o 
  -4  10  18       12.13        0.00     58.93 o 
  -2  10  18       68.29       66.62     67.90 o 
   0  10  18      678.10     1003.08    169.10 o 
   2  10  18      378.72      381.76    116.58 o 
  -3   1  19       29.91       -2.56     47.40 o 
  -1   1  19       50.90       77.53     42.06 o 
   1   1  19      155.93      158.92     52.08 o 
   3   1  19      288.08      253.65     88.39 o 
  -4   2  19     1100.09     1150.40    142.20 o 
  -2   2  19      303.49      245.97     76.86 o 
   0   2  19      864.02      949.27    142.20 o 
   2   2  19      571.75      612.35    120.42 o 
   4   2  19      437.05      253.65     94.80 o 
  -5   3  19      519.42      498.34    101.20 o 
  -3   3  19     1751.75     1825.52    165.26 o 
  -1   3  19      536.76      588.01    107.61 o 
   1   3  19      702.86      786.58    133.23 o 
   3   3  19     1306.68     1160.65    166.54 o 
   5   3  19      674.66      694.34    148.60 o 
  -6   4  19       54.55      102.49     64.05 o 
  -4   4  19     1957.46     2006.15    171.66 o 
  -2   4  19      327.53      252.37     76.86 o 
   0   4  19     1875.20     1981.81    180.63 o 
   2   4  19      247.46      193.44     81.99 o 
   4   4  19       59.00       61.49     70.46 o 
   6   4  19      131.47      163.98     98.64 o 
  -5   5  19      609.62      550.86    110.17 o 
  -3   5  19     2659.89     2801.70    217.78 o 
  -1   5  19     1298.43     1205.49    158.85 o 
   3   5  19      316.95      385.60    110.17 o 
   5   5  19      218.07      256.21    101.20 o 
  -6   6  19      391.59      415.07     98.64 o 
  -4   6  19     3090.65     3007.95    229.31 o 
  -2   6  19       12.35      -21.78     44.84 o 
   0   6  19     1489.88     1594.93    194.72 o 
   2   6  19      196.35      213.94     90.96 o 
   4   6  19     1201.94     1073.54    174.23 o 
   6   6  19       73.32      183.19    103.77 o 
  -5   7  19      923.91      923.65    144.76 o 
  -3   7  19     1479.62     1338.72    178.07 o 
  -1   7  19      471.50      571.36    117.86 o 
   1   7  19     1405.69     1510.38    196.00 o 
   3   7  19      943.17     1133.75    175.51 o 
   5   7  19      480.77      420.19    124.26 o 
  -6   8  19      284.36      313.86    102.49 o 
  -4   8  19     2131.63     1871.64    212.66 o 
  -2   8  19      153.89      135.79     75.58 o 
   0   8  19     1835.58     1879.33    220.34 o 
   2   8  19     1561.80     1655.14    210.10 o 
   4   8  19     1896.38     2198.31    249.81 o 
  -3   9  19      898.37     1044.07    171.66 o 
  -1   9  19     1314.62     1160.65    175.51 o 
   1   9  19     1642.53     1710.23    220.34 o 
   3   9  19      385.13      365.10    117.86 o 
  -2  10  19      325.56      229.31     92.24 o 
   0  10  19      935.48      962.08    170.38 o 
  -2   0  20      814.98      892.91    125.54 o 
   0   0  20     6313.31     6810.16    370.23 o 
   2   0  20     4861.06     5894.20    352.29 o 
  -3   1  20     1582.75     1637.21    151.17 o 
  -1   1  20     2188.91     2284.19    137.07 o 
   1   1  20     1507.00     1339.87    120.44 o 
   3   1  20     4413.78     4763.01    317.71 o 
  -4   2  20      637.66      527.80    105.05 o 
  -2   2  20      332.93      322.83     88.39 o 
   0   2  20     2201.72     1870.36    204.97 o 
   2   2  20     3479.67     3671.54    265.18 o 
   4   2  20      128.21      107.61     76.86 o 
  -3   3  20      538.18      580.32    110.17 o 
  -1   3  20      616.88      497.05    103.77 o 
   1   3  20      725.43      645.66    124.26 o 
   3   3  20     1378.61     1411.74    192.16 o 
   5   3  20       69.77      116.58     79.43 o 
  -4   4  20     1030.84     1078.66    151.17 o 
  -2   4  20      686.33      702.03    125.54 o 
   0   4  20     1128.99     1026.14    151.17 o 
   2   4  20      499.32      466.31    115.30 o 
   4   4  20       98.51      226.75     98.64 o 
  -5   5  20     3059.14     3074.57    231.87 o 
  -3   5  20      519.20      617.48    119.14 o 
  -1   5  20      825.42      771.20    133.23 o 
   1   5  20      489.18      438.13    114.02 o 
   3   5  20      299.29      377.92    111.45 o 
   5   5  20      416.32      417.63    124.26 o 
  -6   6  20      857.20      935.18    147.32 o 
  -4   6  20     1225.66     1434.80    178.07 o 
  -2   6  20       99.82       83.27     66.62 o 
   0   6  20      435.52      329.23     98.64 o 
   2   6  20       96.69      119.14     75.58 o 
   4   6  20       35.12       34.59     74.30 o 
  -5   7  20      574.13      555.98    120.42 o 
  -3   7  20       66.82       83.27     67.90 o 
  -1   7  20      180.83      166.54     84.55 o 
   1   7  20      939.20     1010.76    165.26 o 
   3   7  20       43.96       10.25     73.02 o 
  -4   8  20      183.49      228.03     96.08 o 
  -2   8  20       14.33       11.53     64.05 o 
   0   8  20      206.11      161.41     88.39 o 
   2   8  20      223.12      298.49    103.77 o 
  -3   9  20      186.52      181.91     89.67 o 
  -1   9  20      137.10      110.17     80.71 o 
   1   9  20      481.88      664.87    147.32 o 
  -1   1  21      380.80      380.69     69.73 o 
   1   1  21      644.06      559.96     95.44 o 
   3   1  21      194.99      134.51     81.99 o 
  -2   2  21       28.73      -20.50     53.80 o 
   0   2  21      294.44      304.89     93.52 o 
   2   2  21      997.24     1158.09    169.10 o 
   4   2  21      557.37      461.18    124.26 o 
  -3   3  21     1114.75     1117.09    155.01 o 
  -1   3  21      175.44      202.41     81.99 o 
   1   3  21      452.24      536.77    117.86 o 
   3   3  21        1.22      -37.15     61.49 o 
   5   3  21      428.97      399.69    122.98 o 
  -4   4  21      589.74      712.27    124.26 o 
  -2   4  21      397.50      596.98    122.98 o 
   0   4  21      368.50      434.28    105.05 o 
   2   4  21      914.49      962.08    156.29 o 
   4   4  21      580.49      390.73    124.26 o 
  -5   5  21      762.88      944.15    148.60 o 
  -3   5  21      527.24      666.16    125.54 o 
  -1   5  21      273.52      269.02     93.52 o 
   1   5  21     1389.91     1331.03    187.04 o 
   3   5  21      141.66      147.32     84.55 o 
  -4   6  21      712.48      885.22    149.89 o 
  -2   6  21      955.54      849.35    148.60 o 
   0   6  21       51.87       97.36     74.30 o 
   2   6  21     1114.42     1299.00    189.60 o 
   4   6  21      268.05      213.94    107.61 o 
  -3   7  21      866.28      854.47    153.73 o 
  -1   7  21      575.19      593.14    133.23 o 
   1   7  21      906.01      972.33    170.38 o 
   3   7  21      386.15      299.77    108.89 o 
  -2   8  21      621.46      821.17    157.57 o 
   0   8  21      210.63      257.49    103.77 o 
   0   0  22     2819.27     3055.35    238.28 o 
   2   0  22     1262.17     1666.67    208.81 o 
  -1   1  22      801.80      732.77    130.67 o 
   1   1  22      965.36     1167.05    171.66 o 
   3   1  22      205.63      288.24    102.49 o 
  -2   2  22      603.10      707.15    128.11 o 
   0   2  22     2352.61     2489.12    211.38 o 
   2   2  22      894.90      972.33    162.70 o 
   4   2  22      924.62      982.58    172.94 o 
  -3   3  22     1293.70     1438.64    180.63 o 
  -1   3  22      894.99      786.58    135.79 o 
   1   3  22      923.69     1292.60    179.35 o 
   3   3  22      421.90      425.31    119.14 o 
  -4   4  22      522.01      678.97    130.67 o 
  -2   4  22      984.50      832.69    143.48 o 
   0   4  22     2133.54     2171.41    237.00 o 
   2   4  22      794.89      702.03    140.92 o 
   4   4  22      522.32      570.08    142.20 o 
  -5   5  22     1274.87     1165.77    170.38 o 
  -3   5  22     1224.31     1405.33    185.76 o 
  -1   5  22      691.26      416.35    116.58 o 
   1   5  22     1326.56     1413.02    199.85 o 
   3   5  22      186.71      196.00     98.64 o 
  -4   6  22      797.53      798.11    146.04 o 
  -2   6  22      368.61      468.87    120.42 o 
   0   6  22      525.63      476.56    120.42 o 
   2   6  22       54.50      -23.06     67.90 o 
  -3   7  22      204.79      225.47     96.08 o 
  -1   7  22       82.83      148.60     90.96 o 
   1   7  22       89.88       -1.28     69.18 o 
  -1   1  23      240.45      153.73     85.83 o 
   1   1  23      801.30      859.60    152.45 o 
  -2   2  23      152.28      316.42     98.64 o 
   0   2  23      272.80      534.21    125.54 o 
   2   2  23      183.34      147.32     90.96 o 
  -3   3  23       89.10      143.48     78.15 o 
  -1   3  23      246.97      226.75     98.64 o 
   1   3  23      540.12      211.38     94.80 o 
   3   3  23       63.14       61.49     85.83 o 
  -4   4  23     2615.76     2454.53    221.62 o 
  -2   4  23       80.49       87.11     79.43 o 
   0   4  23     1001.82     1117.09    174.23 o 
   2   4  23       10.53       96.08     84.55 o 
  -3   5  23      904.34      947.99    162.70 o 
  -1   5  23      628.34      693.06    139.64 o 
   1   5  23      975.66      958.24    169.10 o 
  -2   6  23        5.13      -42.28     67.90 o 
   0   6  23     1208.63     1304.13    196.00 o 
   0   0  24      840.89     1320.78    187.04 o 
  -1   1  24      940.77     1110.69    169.10 o 
   1   1  24       35.65      -10.25     73.02 o 
  -2   2  24      605.13      654.63    135.79 o 
   0   2  24     1155.04     1400.21    194.72 o 
   2   2  24     1371.96     1359.21    201.13 o 
  -1   3  24     1531.52     1694.85    207.53 o 
   1   3  24      145.92      114.02     96.08 o 
  -2   4  24     1287.48     1217.02    180.63 o 
   0   4  24      767.66      676.40    144.76 o 
                                                 
